# Supplementary material for: Targeting cannabinoid receptor 1 for antagonism in pro-fibrotic alveolar macrophages mitigates pulmonary fibrosis
Source: JCI Insight. 2025 Jul 3;10(15):e187967. doi: 10.1172/jci.insight.187967 (PMC12333952; doi:10.1172/jci.insight.187967)
Supplement: Supplemental data set 1 [file jciinsight-10-187967-s034.xlsx]

## Sheet: Supporting data1
	OPVeh vs Control	OPMRI vs OPVeh	Nintedanib vs OPVeh	GSE92592	Group	Validated in Human
0610010K14RIK	-0.401031	0.283712	0.237498		common
1700003E16RIK	-0.425172	0.42505	0.393993		common
1700017B05RIK	0.382063	-0.264157	-0.291834		common
1700020L24RIK	-0.807626	0.614735	0.772333		common
1700024G13RIK	-0.741747	0.523286	0.72165		common
1700088E04RIK	-0.493588	0.338732	0.53381		common
1810010H24RIK	-1.15221	0.556684	0.586029		common
2210016L21RIK	-0.322685	0.2641	0.242485		common
2310034G01RIK	-0.275702	0.361385	0.518329		common
2410004P03RIK	-0.38358	0.377568	0.432539		common
2510009E07RIK	0.331705	-0.294476	-0.303269		common
4930562C15RIK	0.656303	-0.424588			MRI
4933430I17RIK	1.90773	-1.26625	-1.48063		common
5031439G07RIK	0.291815	-0.292506			MRI
6820408C15RIK	-0.3291	0.416831	0.442254		common
A2M	1.20778	-2.28489	-1.96514	1.09313	common	Yes
A2ML1	0.563492	-0.572677		0.984567	MRI	Yes
A930007A09RIK	0.694424	-0.257856	-0.334448		common
AA467197	1.86111	-1.66402			MRI
AI837181	-0.407724	0.242541	0.28133		common
AU021092	-0.215722	0.217026			MRI
AAMDC	-0.307459	0.235156		-0.810846	MRI	Yes
AARD	-0.895642	0.543092		-1.22461	MRI	Yes
AASS	-0.785957	0.445091	0.519406		common
ABCA1	0.683446	-0.606387	-0.651442		common
ABCA9	0.625744	-0.343448	-0.451472	-1.01823	common
ABCB1A	0.907924	-0.682303	-0.803318		common
ABCB1B	0.497002	-0.463153			MRI
ABCB7	0.245789	-0.264058	-0.297761		common
ABCB9	-0.395683	0.346795			MRI
ABCC1	0.41577	-0.296039	-0.278815	0.228833	common	Yes
ABCC4	0.644258	-0.425649	-0.383743		common
ABCC5	0.630871	-0.353643	-0.392051		common
ABCE1	0.245925	-0.203999	-0.260037	0.430089	common	Yes
ABHD13	0.240183	-0.219065	-0.212595		common
ABHD14A	-0.456174	0.323452	0.274062		common
ABHD14B	-0.332648	0.31982	0.309622		common
ABHD15	0.462775	-0.388688			MRI
ABHD16A	-0.22511	0.182117		0.298257	MRI
ABHD2	0.292228	-0.1893			MRI
ABLIM3	-0.439935	0.295041	0.324279		common
ABR	0.523609	-0.304105	-0.319007		common
ABRA	-1.5163	0.682837	0.687758	0.796011	common
ACAA1B	-1.33889	0.79212			MRI
ACAA2	-0.263109	0.32151		-0.24857	MRI	Yes
ACAD11	0.348645	-0.216103	-0.187174		common
ACADL	-0.191654	0.224597		-2.02388	MRI	Yes
ACADM	-0.421105	0.307052	0.199519		common
ACADVL	-0.188781	0.182811		0.39455	MRI
ACAT1	-0.270474	0.190012	0.166751		common
ACBD6	-0.274528	0.185381		0.30051	MRI
ACE2	-0.304687	0.504127	0.280264		common
ACE3	0.480721	-0.570501			MRI
ACKR1	1.96626	-1.83877	-1.29269	1.50502	common	Yes
ACKR4	-1.11197	1.15233	1.10372	-1.64365	common	Yes
ACO1	0.588003	-0.327331	-0.391423		common
ACOT1	-0.958212	0.615501	0.575171		common
ACOT13	-0.279809	0.250548		-0.308281	MRI	Yes
ACOT7	-0.349265	0.321792			MRI
ACOX1	0.359051	-0.147214	-0.209955	-0.193868	common
ACOX3	0.58667	-0.291455	-0.347825		common
ACOXL	-0.710945	0.6279		-1.26388	MRI	Yes
ACP2	0.539975	-0.293001	-0.338411	0.281414	common	Yes
ACP5	1.438	-0.734395	-0.907587		common
ACP6	-0.289624	0.329313			MRI
ACRBP	-0.562735	0.429429			MRI
ACSF2	-0.407268	0.357069	0.247846	-0.276386	common	Yes
ACSL4	0.677138	-0.413943	-0.530053		common
ACSM1	-0.474002	0.620288			MRI
ACSM5	-1.01254	0.960427			MRI
ACSS1	-0.199096	0.240055		-0.273073	MRI	Yes
ACSS2	-0.338651	0.266962	0.418691		common
ACTC1	-1.26051	0.687139	0.829885	2.34934	common
ACTN1	0.488972	-0.253631	-0.231259	1.32405	common	Yes
ACTR2	0.408856	-0.264176	-0.351595		common
ACTR3	0.198205	-0.234985	-0.184718		common
ACTR6	-0.301968	0.237967			MRI
ACVR1C	-1.34925	0.972611			MRI
ACVRL1	-0.652577	0.417108	0.506808	-0.875339	common	Yes
ADAM10	0.782687	-0.477967	-0.621014	-0.256043	common
ADAM12	1.67429	-0.959925	-1.91596	3.11539	common	Yes
ADAM17	0.662712	-0.429524	-0.58685		common
ADAM8	0.628265	-0.676122			MRI
ADAM9	0.609926	-0.326776	-0.359903	0.753057	common	Yes
ADAMDEC1	0.257106	0.313381		2.00195	MRI	Yes
ADAMTS10	0.315402	-0.265247		-0.586405	MRI
ADAMTS12	2.07848	-1.94395	-2.28378	0.881512	common	Yes
ADAMTS2	1.23591	-0.725053	-0.953759	1.45304	common	Yes
ADAMTS4	2.03476	-1.48689	-2.00901		common
ADAMTS7	1.1103	-0.693185	-0.949681		common
ADAMTSL1	1.44014	-1.03766		1.27303	MRI	Yes
ADAMTSL2	0.687396	-0.454598	-0.477599	0.424881	common	Yes
ADAMTSL3	0.36554	-0.27737	-0.29356	-0.83727	common
ADAP2	0.533823	-0.44506		0.330611	MRI	Yes
ADAR	0.19979	-0.238875		0.367037	MRI	Yes
ADCY2	0.299294	-0.298003		1.25952	MRI	Yes
ADCY7	0.786914	-0.475084	-0.610577	-0.531469	common
ADGB	1.30918	-0.693668	-0.979226		common
ADGRA2	0.185341	-0.179683		0.520401	MRI	Yes
ADGRE1	1.21672	-0.593637	-0.68291	-2.28725	common
ADGRG2	0.831843	-0.555152	-0.688602		common
ADH7	-0.526004	1.0311	0.70727	2.64847	common
ADI1	-0.406428	0.331562	0.311907		common
ADIPOQ	-1.23036	1.13877	1.24623		common
ADIPOR2	0.332462	-0.175454	-0.199922	-0.508197	common
ADNP	1.26485	-0.723001	-1.3045		common
ADPRS	-0.183356	0.157459			MRI
ADRA1A	-0.871047	0.834777		-1.99914	MRI	Yes
ADRA1D	-0.498045	0.616063	0.769606	-0.773912	common	Yes
ADRB1	-0.566864	0.352054	0.575067	-1.82031	common	Yes
ADRB3	-1.21719	0.779159	0.999442	0.708011	common
AEBP1	0.222475	-0.175441		1.27809	MRI	Yes
AFDN	0.341121	-0.253973	-0.357528	-0.621576	common
AFG1L	-0.287998	0.203637	0.253155		common
AFG3L1	0.368058	-0.174764	-0.210201		common
AFG3L2	0.155511	-0.168476		0.32725	MRI	Yes
AGBL5	-0.303252	0.275186		0.226454	MRI
AGL	0.335805	-0.340653	-0.33258		common
AGPS	0.350171	-0.241285	-0.273818		common
AGRN	0.895785	-0.41465			MRI
AGTPBP1	0.136361	-0.26443		-0.769571	MRI
AIP	-0.30329	0.202459	0.239965		common
AK5	1.42112	-1.17631	-1.18288		common
AK7	-0.310556	0.423633	0.457074	1.20181	common
AKAP14	-0.600347	0.43668	0.628296	1.28	common
AKAP7	-0.283819	0.280459		-0.302867	MRI	Yes
AKAP8	-0.588296	0.46046	0.585659		common
AKIP1	-0.245183	0.231127	0.250211		common
AKIRIN2	-0.368921	0.219019		-0.359849	MRI	Yes
AKTIP	-0.439194	0.23984	0.238259	-0.539243	common	Yes
ALDH18A1	0.634397	-0.464881	-0.345581	1.17981	common	Yes
ALDH2	-0.595778	0.401031	0.507669	-0.888371	common	Yes
ALDH3A1	-0.610947	0.504738	0.53086	1.93799	common
ALG10B	0.283045	-0.269162	-0.254261	-0.416633	common
ALPK1	0.625794	-0.502444	-0.416555		common
ALX4	1.29029	-0.767581	-0.923734		common
AMD1	0.365535	-0.356519	-0.377542		common
AMIGO1	-0.420735	0.307913	0.290012	-0.363784	common	Yes
AMMECR1	0.602715	-0.414077	-0.673838		common
AMMECR1L	0.457494	-0.435143	-0.45207	0.480739	common	Yes
AMN1	-0.200768	0.232963		-0.406624	MRI	Yes
AMOTL2	-0.316092	0.248399	0.265284	-0.694231	common	Yes
AMPH	-0.763502	0.664576	0.552416	1.12732	common
AMT	-0.296651	0.288678		-1.09713	MRI	Yes
AMZ2	-0.094607	0.124255		0.310543	MRI
ANAPC1	0.13209	-0.140452	-0.135586		common
ANAPC11	-0.424068	0.251393	0.292179		common
ANAPC13	-0.280789	0.274504	0.221207		common
ANG	-0.400247	0.248464		-0.312899	MRI	Yes
ANGPTL7	0.93238	-0.804456	-0.914442	-2.16611	common
ANKIB1	0.231378	-0.274881	-0.293159		common
ANKLE2	0.180958	-0.215845	-0.206717		common
ANKRD28	0.359507	-0.314277	-0.306563		common
ANKRD34B	2.2271	-1.46604	-1.4054	1.88444	common	Yes
ANKRD37	0.877627	-0.881525	-0.983079	-0.724718	common
ANKRD40	-0.271337	0.194082		-0.344693	MRI	Yes
ANKRD44	0.756338	-0.655825	-0.794188	-0.971064	common
ANKRD45	-0.468662	0.354948	0.441075	1.27925	common
ANKRD49	0.165737	-0.166607	-0.205382		common
ANKRD63	-1.03186	1.21201	1.41845		common
ANO1	0.719656	-0.356258	-0.387712	-0.617383	common
ANO6	0.536691	-0.401699	-0.369788		common
ANP32A	-0.329908	0.255433	0.239959	-0.428312	common	Yes
ANXA1	0.632362	-0.263583	-0.264777		common
ANXA11	-0.288464	0.196318	0.241973		common
AOAH	0.980354	-0.823321	-0.680001		common
AOC3	-0.356685	0.298831	0.416056	-0.381021	common	Yes
AP1G1	0.140491	-0.106227	-0.121429	-0.186933	common
AP2B1	0.388759	-0.249027	-0.216924		common
AP3B1	0.426062	-0.187098		0.323943	MRI	Yes
AP4E1	0.583283	-0.358545	-0.431231		common
AP4S1	-0.375754	0.223867	0.230161	-0.380442	common	Yes
APAF1	0.45001	-0.368154	-0.451098	-0.207475	common
APBB1	-0.233759	0.256243	0.206213		common
APBB2	1.19108	-0.693046	-0.73698	-0.344024	common
APC	0.271375	-0.169929	-0.251944	-0.33282	common
API5	0.291871	-0.229238	-0.283514		common
APLN	-0.938091	0.451561			MRI
APOBEC1	0.798945	-0.571328	-0.437027		common
APOBEC3	0.614358	-0.565513	-0.495647		common
APOE	0.581175	-0.575522	-0.586519	1.06704	common	Yes
APOL10B	-0.641588	0.374223			MRI
APOL6	0.515424	-0.480974			MRI
AQP4	0.876118	-0.761647	-0.713781	-1.1569	common
AR	-0.570604	0.341262			MRI
ARAF	-0.153231	0.125454	0.126788		common
ARAP3	-0.515372	0.328978	0.472694	-0.931852	common	Yes
ARCN1	0.18063	-0.151212	-0.163119	0.322983	common	Yes
AREG	1.21553	-0.780751	-0.883576		common
AREL1	0.716291	-0.431072		0.448805	MRI	Yes
ARF2	0.254172	-0.323397	-0.284595		common
ARFGEF2	0.453701	-0.270588	-0.349093		common
ARFGEF3	0.960457	-0.527967	-0.4903		common
ARFRP1	-0.281927	0.231816	0.242829		common
ARHGAP11A	1.03169	-0.536064	-0.887865	0.756465	common	Yes
ARHGAP19	1.20256	-0.726836	-0.909257		common
ARHGAP25	0.260643	-0.32099		-0.466594	MRI
ARHGAP33	-0.180274	0.284699		-0.897423	MRI	Yes
ARHGEF15	-0.574868	0.291604	0.376486	-1.36316	common	Yes
ARHGEF38	-0.351692	0.3445			MRI
ARHGEF5	0.548574	-0.395486	-0.302144	-0.39591	common
ARHGEF6	1.14107	-0.604259	-0.669397	-0.652177	common
ARHGEF7	0.18965	-0.232368	-0.22418	-0.174928	common
ARID2	0.198257	-0.191685	-0.196036		common
ARID3B	-0.359373	0.298565	0.368681	-0.404606	common	Yes
ARL11	1.19815	-0.448348	-0.752713		common
ARL3	-0.408286	0.342472	0.32557	0.305891	common
ARL8A	-0.177015	0.125771			MRI
ARMC3	-0.646502	0.567274	0.513535	1.45681	common
ARMCX4	0.914433	-0.852359	-0.879813		common
ARPC1B	0.356267	-0.211473			MRI
ART1	-1.26763	1.217		-1.40212	MRI	Yes
ART3	-0.695993	0.355937	0.500214		common
ARXES1	-1.50719	1.01505	0.941195		common
ARXES2	-0.904264	0.68127	0.836001		common
ASAH1	0.400869	-0.144441	-0.226265		common
ASAH2	0.577447	-0.321797	-0.408055		common
ASAP1	0.349719	-0.210362			MRI
ASB13	-0.267641	0.191378	0.244697		common
ASCC1	-0.200065	0.235393	0.247169	0.369352	common
ASCL1	-0.988405	1.13706			MRI
ASGR1	-2.1256	0.870446	0.928105	-1.14132	common	Yes
ASPM	1.17157	-0.725107	-1.13673	0.779299	common	Yes
ASXL1	0.49902	-0.298491	-0.262673	-0.332547	common
ASXL2	0.257571	-0.189377	-0.199068		common
ATE1	0.185212	-0.154715	-0.213953		common
ATF5	-1.05263	0.629355	0.749672		common
ATF6	0.17554	-0.173442	-0.11764		common
ATG2B	0.371094	-0.299674	-0.257452	-0.454251	common
ATG9B	2.59284	-1.61662	-1.34225		common
ATL3	0.291624	-0.126662	-0.203718		common
ATM	0.624012	-0.449438	-0.52736		common
ATMIN	0.240179	-0.206507			MRI
ATOH8	-0.736792	0.337305	0.407932	-1.07954	common	Yes
ATP10B	1.77235	-0.845602		3.75652	MRI	Yes
ATP11A	0.810653	-0.416975	-0.503155	-0.463692	common
ATP11B	0.464983	-0.385411	-0.548723		common
ATP13A3	0.366226	-0.167748	-0.26115	0.837404	common	Yes
ATP2C2	-0.685965	0.586228	0.51221		common
ATP6V0A2	0.321999	-0.301445	-0.226508		common
ATP6V0E2	-0.485924	0.376161	0.404473		common
ATP6V1A	0.594396	-0.344266	-0.415014		common
ATP6V1B1	-0.70784	0.953558		-1.15721	MRI	Yes
ATP6V1B2	0.456358	-0.301697	-0.357824		common
ATP6V1C2	-0.387136	0.430323			MRI
ATP7A	0.776692	-0.542624	-0.580391	-0.385451	common
ATP8B1	0.819156	-0.59779	-0.683839	0.756074	common	Yes
ATP8B4	0.478573	-0.414777	-0.378625		common
ATP9B	0.413819	-0.325318	-0.280514		common
ATRAID	-0.127209	0.143351			MRI
ATRIP	0.405944	-0.51337		-0.418129	MRI
ATRX	0.114946	-0.114958	-0.180706		common
ATXN1	0.298962	-0.27796	-0.2047		common
ATXN1L	0.18762	-0.275867	-0.223178		common
ATXN3	0.217812	-0.203803	-0.181115	-0.520031	common
AUH	-0.180975	0.17474			MRI
AURKB	0.924346	-0.589152	-0.883999	0.858767	common	Yes
AVPR1A	-1.65079	1.32553		0.788539	MRI
AXL	0.871785	-0.469988	-0.599856	-0.337687	common
B230219D22RIK	0.242223	-0.179195	-0.275591		common
B3GAT3	-0.345775	0.233592	0.186117	0.254508	common
B3GLCT	0.346354	-0.279716	-0.361008		common
B3GNT3	0.482912	-0.352361	-0.251517	3.01477	common	Yes
B4GALT1	0.329825	-0.361075	-0.310951		common
B4GALT2	0.628414	-0.337531	-0.345341	0.87056	common	Yes
B4GALT6	0.717009	-0.704113	-0.719434	-0.380756	common
B9D1	-0.222928	0.295493	0.266977		common
BC005624	-0.306513	0.247784	0.235828		common
BC028528	-0.537154	0.320707	0.372994		common
BC051019	-0.395532	0.38421	0.58957		common
BACH1	0.341417	-0.356603	-0.358723		common
BAG1	-0.379143	0.23675	0.256232		common
BAG5	-0.48352	0.202811	0.303718	-0.156022	common	Yes
BAG6	-0.207443	0.171862	0.161539		common
BAMBI	-0.742852	0.429616	0.47063	-0.538128	common	Yes
BANF1	-0.289894	0.193114	0.156459		common
BASP1	0.667309	-0.539966		1.40635	MRI	Yes
BATF2	-0.608022	0.419906			MRI
BBOF1	-0.350143	0.36046	0.485601	0.920911	common
BBS2	-0.277639	0.324871	0.264421		common
BCAS2	-0.326537	0.223114			MRI
BCL2L12	-0.282264	0.325101		0.47861	MRI
BCL2L13	0.204817	-0.225831	-0.159265		common
BCL7A	-0.313439	0.397649	0.490204	0.354626	common
BCL7B	-0.307246	0.215177			MRI
BCL9L	-0.281483	0.216798			MRI
BCLAF1	0.124394	-0.165527			MRI
BCORL1	-0.249888	0.248501		0.287222	MRI
BEAN1	0.501022	-0.877306	-1.0992		common
BEND3	0.403283	-0.408774			MRI
BEND7	0.983425	-0.47873	-0.545382		common
BEX2	-2.83462	1.83686	1.74942	-0.571192	common	Yes
BEX3	0.652204	-0.240287	-0.312783	-0.504015	common
BEX4	-1.57979	0.923312	0.858905	-0.3849	common	Yes
BGN	0.45346	-0.294066	-0.37237	1.09009	common	Yes
BHLHE22	1.74113	-0.921206	-1.09853	2.21722	common	Yes
BHLHE40	0.710573	-0.371601	-0.420778		common
BICC1	0.687709	-0.419974	-0.446934	0.653365	common	Yes
BID	0.272174	-0.367097			MRI
BIN1	-0.358359	0.150355	0.19041		common
BIRC6	0.699311	-0.567381	-0.617422		common
BLOC1S1	-0.180342	0.166136	0.194233		common
BMP1	0.884108	-0.590277	-0.71048		common
BMP2K	0.339032	-0.311853	-0.268884	0.326168	common	Yes
BMP3	-0.324153	0.369466		-0.935698	MRI	Yes
BMP6	-1.00069	0.619423	0.84065		common
BOD1	-0.309999	0.190945			MRI
BPHL	-0.23646	0.291666	0.253868		common
BPIFB1	1.8853	1.68852		3.46878	MRI	Yes
BPIFB5	-0.829083	0.523732	0.442576		common
BPNT2	0.254693	-0.159874	-0.227134		common
BRCA2	0.859595	-0.695821			MRI
BRI3	-0.329068	0.325808	0.200405		common
BRINP1	1.68904	-0.803734	-0.882579	-1.33684	common
BRIP1	0.515736	-0.392665	-0.557636	-0.593034	common
BRWD3	0.383347	-0.33932	-0.435551		common
BSDC1	-0.263215	0.186855	0.187092	-0.322928	common	Yes
BST1	0.821023	-0.496088	-0.527914	-0.384029	common
BTBD2	-0.168697	0.207725		0.395098	MRI
BTD	-0.203474	0.229554		-0.166101	MRI	Yes
BTF3	-0.134456	0.151552			MRI
BTG2	-0.52921	0.830728		-0.626259	MRI	Yes
BUB1B	1.17116	-0.699629	-1.07684	0.970718	common	Yes
BUD13	-0.224502	0.229135		-0.146728	MRI	Yes
BZW1	0.194598	-0.198593	-0.261629	0.413913	common	Yes
C130074G19RIK	-0.550937	0.43704	0.329086		common
C1QA	1.55742	-0.863738	-0.684117	-0.717394	common
C1QB	1.7788	-0.958523			MRI
C1QC	1.59202	-0.856706	-0.722998		common
C1QTNF2	-0.720442	0.539161	0.413987		common
C1QTNF3	2.88766	-2.10047	-2.51532	0.750374	common	Yes
C1QTNF5	0.658577	-0.404112	-0.597376	-0.742231	common
C1QTNF6	1.16249	-1.00832	-0.96393	0.693906	common	Yes
C2CD4B	-0.644638	0.750285			MRI
C3	0.554749	-0.414106		1.0254	MRI	Yes
C3AR1	2.01437	-0.956914	-0.842598		common
C4B	0.80336	-0.528807	-0.367067	1.56663	common	Yes
C6	0.549341	-0.290047	-0.457893	1.43117	common	Yes
C9ORF72	0.408359	-0.220505	-0.310267		common
CABP2	-2.61343	2.18878			MRI
CACNA1C	0.564103	-0.380226	-0.329578	0.676973	common	Yes
CACNA1D	0.762674	-0.723887	-0.798309		common
CACNA2D4	-1.02401	0.611853	0.606482		common
CACNB1	-0.289732	0.284643		-0.609367	MRI	Yes
CACNB3	0.70124	-0.29804	-0.336814		common
CACNB4	-0.419095	0.365661		-1.46151	MRI	Yes
CACUL1	0.281292	-0.321104	-0.361475	-0.203734	common
CADM2	-1.07848	0.798469		-2.40953	MRI	Yes
CADM4	-0.632048	0.246654	0.317991	0.440497	common
CALCOCO1	-0.297198	0.372772	0.311428	-0.55415	common	Yes
CALD1	0.263505	-0.312925	-0.23256	0.743066	common	Yes
CALHM2	-0.46791	0.272837		0.431711	MRI
CALM3	-0.0969899	0.0823356		0.215648	MRI
CALML3	1.1694	-0.888231		4.86948	MRI	Yes
CALML4	-0.627155	0.46519	0.705357		common
CALU	0.371524	-0.308616	-0.289234	1.17135	common	Yes
CAMK1D	0.579438	-0.369431	-0.403913	0.536436	common	Yes
CAMK1G	1.17177	-1.89768	-1.37742		common
CAMK2D	0.166821	-0.169761	-0.183876	0.205703	common	Yes
CAMK2N1	-0.599033	0.327673	0.364395	-0.542512	common	Yes
CAND1	0.115952	-0.145593	-0.161374		common
CANX	0.130204	-0.182221		0.364165	MRI	Yes
CAPN13	-1.77689	1.31467		2.16898	MRI
CAPN6	1.04092	-0.446803	-0.813463	1.1935	common	Yes
CAPRIN1	0.341737	-0.226019	-0.305076	0.423174	common	Yes
CAPS2	-0.389483	0.485695			MRI
CAPZA1	0.358733	-0.291065	-0.306251		common
CAPZA2	0.210214	-0.163012	-0.170259	-0.312066	common
CAR13	0.968216	-0.484965	-0.619576		common
CAR3	-1.22316	1.1202	1.00545		common
CAR4	-0.740197	0.586759	0.359543		common
CARD10	-0.342499	0.255107	0.369121		common
CARD9	0.336275	-0.372322		-0.696095	MRI
CASK	0.259259	-0.172389	-0.192873	0.540893	common	Yes
CASKIN1	-0.874385	0.553148			MRI
CASP4	0.379438	-0.382632			MRI
CAST	0.272086	-0.155969	-0.218156		common
CAT	-0.289821	0.400506	0.236054	-0.821952	common	Yes
CATIP	-0.563891	0.487603	0.698286	1.0376	common
CAV1	-0.378955	0.27062	0.288326	-1.73398	common	Yes
CAVIN1	-0.387238	0.220414	0.240807	-0.640466	common	Yes
CBR1	-0.318507	0.319396	0.286768		common
CBR2	-0.687308	0.665015	0.702382		common
CBS	-0.903707	0.473927	0.46459		common
CBX7	-0.879126	0.557337	0.717991	-0.408835	common	Yes
CCDC126	-0.245253	0.244167	0.200462		common
CCDC13	-0.490593	0.450008	0.593734		common
CCDC146	-0.21641	0.265077		1.27189	MRI
CCDC153	-0.681003	0.578067	0.631201	0.853595	common
CCDC166	-0.347421	0.277875			MRI
CCDC184	-1.15252	0.787965		1.23083	MRI
CCDC191	-0.393057	0.333576	0.373265		common
CCDC24	-0.617045	0.549943	0.61325	0.569778	common
CCDC25	0.306227	-0.352633	-0.347189	0.190484	common	Yes
CCDC42	-0.937781	0.902013	0.893169	-0.698169	common	Yes
CCDC59	-0.405389	0.26027	0.25866		common
CCDC6	0.225197	-0.285103	-0.262679	0.201236	common	Yes
CCDC60	-0.333367	0.435299	0.399086	1.49376	common
CCDC61	-0.183963	0.237042	0.259378		common
CCDC65	-0.564966	0.59608	0.588914	1.08856	common
CCDC68	-0.397089	0.3129		-1.6087	MRI	Yes
CCDC71	-0.164683	0.172318	0.150475		common
CCDC80	1.5691	-1.00211	-1.21446	1.57027	common	Yes
CCDC81	-0.505436	0.52808	0.853582		common
CCDC85B	-0.400546	0.294135	0.385026		common
CCDC85C	-0.3526	0.258261	0.24379	-0.475803	common	Yes
CCDC9	-0.251976	0.213963	0.248824	-0.278956	common	Yes
CCDC92	-0.658351	0.39212	0.534048	-0.33562	common	Yes
CCKAR	-0.43751	0.558889		2.34604	MRI
CCL21A	1.07617	-0.498787	-0.851397		common
CCL28	0.514855	-0.882393			MRI
CCL9	1.11478	-1.06954			MRI
CCM2L	-0.503058	0.33471	0.361383	-1.77754	common	Yes
CCN4	1.71706	-0.967735	-1.45794	2.75317	common	Yes
CCNA2	1.22312	-0.791391	-1.15227		common
CCNB1	1.81153	-0.897797	-1.45179	0.908168	common	Yes
CCNG1	1.05132	-0.479818	-0.381973	0.266239	common	Yes
CCNI	-0.114874	0.124419			MRI
CCNY	0.129268	-0.151538		-0.213419	MRI
CCNYL1	0.127464	-0.197905	-0.185113	-0.449752	common
CCP110	0.96259	-0.511872	-0.754492		common
CCR2	0.985977	-0.794787	-0.677444	0.611213	common	Yes
CCR3	-0.779578	0.980633			MRI
CCR5	1.81264	-0.97917	-0.847383		common
CCR6	1.01225	-0.682328			MRI
CCRL2	-0.467438	0.376071	0.424717	-0.591937	common	Yes
CD109	1.18469	-0.802598	-1.06108		common
CD177	1.4628	-1.19925	-1.04465	2.91341	common	Yes
CD2	-0.466102	0.300091	0.358198	-0.479455	common	Yes
CD200R1	2.1181	-0.74616	-1.11755		common
CD209D	-0.594325	0.717004	1.1156		common
CD209F	-1.0575	1.38536	1.10017		common
CD209G	-1.58027	1.35419	1.50484		common
CD248	0.497389	-0.430493	-0.546274	1.76302	common	Yes
CD24A	-0.251713	0.200371	0.226017		common
CD276	1.40145	-0.654649	-1.00497	0.818199	common	Yes
CD2AP	0.540509	-0.422775	-0.573943		common
CD300C2	1.06799	-0.64886	-0.738832		common
CD302	0.41792	-0.226987	-0.307786		common
CD44	0.777194	-0.527531	-0.556981		common
CD48	0.482852	-0.29744	-0.383873		common
CD69	-0.819175	0.43365	0.508129	-0.844268	common	Yes
CD84	0.937938	-0.556854	-0.51462	0.754749	common	Yes
CD86	0.890291	-0.475395	-0.526672		common
CDC26	-0.19378	0.162403			MRI
CDC37	-0.203828	0.0893277	0.149856	-0.267438	common	Yes
CDC42EP1	-0.501394	0.269577	0.353496		common
CDC42EP2	-0.836538	0.33713	0.399171	-0.643101	common	Yes
CDC42EP3	-0.245414	0.305974			MRI
CDC45	0.441364	-0.410594		0.597311	MRI	Yes
CDCA2	1.24206	-0.773377	-0.99963	1.26419	common	Yes
CDCP1	2.139	-1.11449	-0.951554	0.366583	common	Yes
CDH11	0.722766	-0.293868	-0.489468	0.871737	common	Yes
CDH13	-0.28516	0.498549		-1.02787	MRI	Yes
CDH3	0.444344	-0.758928		2.78903	MRI	Yes
CDH6	-0.558461	0.638427	0.457869		common
CDHR1	2.9424	-1.81765	-1.77259	1.13029	common	Yes
CDK10	-0.260623	0.287284	0.278371	-0.75648	common	Yes
CDK12	0.33669	-0.402627	-0.465046		common
CDK15	-0.922497	0.612179	0.522324		common
CDK6	0.310261	-0.24956	-0.275044		common
CDKL4	-0.33354	0.364513	0.407578		common
CDKN1B	-0.248341	0.188565	0.186215		common
CDKN2A	1.39697	-0.838142	-0.833235	0.811396	common	Yes
CDO1	-0.857403	0.53415	0.665141	-1.11234	common	Yes
CDPF1	-0.232754	0.242897			MRI
CDSN	0.542748	-0.529213			MRI
CELSR1	0.994749	-0.389308	-0.446367	0.449503	common	Yes
CEMIP	3.69033	-2.23841	-2.45893	1.8835	common	Yes
CEMIP2	0.281868	-0.390912			MRI
CENPE	1.24642	-0.836019	-1.06184	0.539046	common	Yes
CENPF	1.33834	-0.844762	-1.48274	0.987969	common	Yes
CENPM	1.05646	-0.828256		0.971083	MRI	Yes
CENPX	-0.18507	0.218225		-0.498597	MRI	Yes
CEP152	0.361134	-0.360698			MRI
CEP162	0.313816	-0.193761	-0.28855		common
CEP55	1.408	-0.702026	-0.972583	0.980569	common	Yes
CEP70	-0.246933	0.266377			MRI
CERCAM	0.763382	-0.372873	-0.581496	1.8455	common	Yes
CERK	0.49822	-0.542615	-0.598208		common
CERS3	1.62916	-1.0049	-1.43239		common
CERS6	0.290022	-0.348129	-0.257536	0.590324	common	Yes
CERT1	0.18385	-0.117936	-0.199856		common
CES1D	-0.464438	0.38329	0.509989		common
CES1E	-0.848227	0.709106	0.556021		common
CES1F	-0.93932	0.890506			MRI
CES2G	-0.574693	0.542328	0.492686		common
CETN2	-0.408089	0.247964	0.247143	0.680126	common
CETN3	-0.252392	0.176962	0.220175		common
CETN4	-0.280104	0.290151			MRI
CFAP126	-0.539162	0.529324	0.588866	0.896056	common
CFAP157	-0.450465	0.544718	0.477366		common
CFAP161	-0.852156	0.68473	0.881443	1.13733	common
CFAP206	-0.463058	0.408585	0.614933	1.6788	common
CFAP298	-0.267631	0.225027	0.222629		common
CFAP299	-0.390616	0.544154	0.500009	1.12067	common
CFAP45	-0.31079	0.323891	0.392277	1.25445	common
CFAP58	-0.590704	0.498439	0.632302	0.986556	common
CFAP65	-0.24986	0.286639	0.369798	1.33127	common
CFAP70	-0.286521	0.392249	0.396987		common
CFAP77	-0.65894	0.411812	0.562087	1.41316	common
CFAP91	-0.301518	0.363609	0.430601	1.16742	common
CFB	0.633888	-0.504322	-0.619086	1.71272	common	Yes
CFD	-0.929155	1.08024			MRI
CGNL1	0.278527	-0.227727	-0.190827	-1.01983	common
CHAD	-0.592212	0.829616	0.440788		common
CHAF1A	0.533801	-0.342425	-0.389783		common
CHCHD10	-0.446812	0.379664	0.388874		common
CHCHD3	-0.159249	0.192711			MRI
CHCHD6	-0.549486	0.358997	0.471736	-0.334033	common	Yes
CHCHD7	-0.68852	0.34591	0.31099	-0.584316	common	Yes
CHD4	0.330501	-0.260558	-0.251464	0.622923	common	Yes
CHD9	0.351087	-0.190903	-0.227281		common
CHIA1	-0.923756	0.741485	1.15652		common
CHIC1	-0.336555	0.248077			MRI
CHIL5	-0.764248	0.786036	0.825825		common
CHL1	2.7322	-2.24582	-2.41199	1.2568	common	Yes
CHM	0.226746	-0.207229	-0.222137		common
CHMP5	-0.233526	0.147709		-0.236744	MRI	Yes
CHODL	3.5873	-2.40251	-2.22995	0.482122	common	Yes
CHPT1	-0.311774	0.202701		-0.669936	MRI	Yes
CHRDL1	-0.74113	0.463828	0.659241	0.549013	common
CHRNA7	1.82695	-1.34364	-1.2609		common
CHST1	-0.861733	0.530061	0.408362	-0.707392	common	Yes
CHST11	0.262074	-0.307513		0.633238	MRI	Yes
CHST8	-0.936739	0.621271	0.692014	1.47	common
CHSY3	1.41716	-0.665632	-1.02958	0.569984	common	Yes
CHURC1	-0.28315	0.18777		-0.256812	MRI	Yes
CIAO2A	0.268376	-0.195074	-0.301566		common
CIBAR2	-0.753516	0.42945	0.651373	1.25951	common
CIDEC	-1.3365	1.1531	0.805871		common
CILP	2.59691	-1.48227	-1.56159	2.66925	common	Yes
CIP2A	1.63715	-0.901802	-1.58039		common
CISD3	-0.295102	0.243949		-0.46525	MRI	Yes
CITED2	-0.362437	0.521712		-0.858668	MRI	Yes
CKAP2	1.71174	-0.98597	-1.75979		common
CKAP2L	1.32548	-0.529886	-1.01046		common
CKAP4	0.32707	-0.379805		0.94444	MRI	Yes
CKAP5	0.213179	-0.138955	-0.244206	0.302559	common	Yes
CLASP1	0.677391	-0.801607	-0.67389		common
CLCA3A1	1.6372	-1.30985	-1.2217		common
CLCF1	-1.16303	1.29442	0.875141		common
CLCN3	0.534313	-0.33592	-0.578927		common
CLCN4	0.124829	-0.113466	-0.201338	-0.658173	common
CLCN5	1.03962	-0.677746	-0.795203	-0.354949	common
CLCN7	0.354334	-0.195909		0.287596	MRI	Yes
CLDN10	-0.990257	0.850476	0.754077	2.74164	common
CLDN12	0.216389	-0.21634	-0.193493	0.196024	common	Yes
CLDN18	0.316141	-0.14512		-2.1239	MRI
CLDN2	2.23148	-1.18808	-1.46298	1.72666	common	Yes
CLDN23	-0.806202	0.516327	0.504728	-0.347458	common	Yes
CLDN4	1.92966	-1.02854	-1.15376		common
CLDN5	-1.1306	0.583347	0.509443	-0.836773	common	Yes
CLEC12A	0.637222	-0.531779		-0.995741	MRI
CLEC16A	0.569798	-0.238169		0.2342	MRI	Yes
CLEC2G	1.2143	-1.62487			MRI
CLEC2I	-0.603241	0.482808	0.518888		common
CLEC4A2	1.16771	-0.659172	-0.701897		common
CLEC4G	-1.07788	0.794279	0.801512	3.71043	common
CLEC4N	2.3421	-0.896565	-1.30261		common
CLEC5A	1.21871	-0.959531	-0.917733	0.812136	common	Yes
CLIC6	-0.190365	0.299481	0.260408	1.42185	common
CLIP1	0.671191	-0.542852	-0.391185	0.304122	common	Yes
CLIP4	1.49569	-0.751801	-0.904133		common
CLK3	-0.377111	0.141202	0.208788	-0.245083	common	Yes
CLPP	-0.251217	0.179296		0.228314	MRI
CLSPN	1.63695	-0.926254	-0.987006		common
CLTC	0.300965	-0.24703	-0.286347	0.658216	common	Yes
CLU	0.741689	-0.508273	-0.636644	1.26276	common	Yes
CMAH	0.618094	-0.571575	-0.580575		common
CMC4	-0.564988	0.321072	0.352497	0.244479	common
CMSS1	-0.472445	0.327594	0.342982		common
CMTM8	-0.509892	0.419223	0.339609	-0.564058	common	Yes
CNBP	-0.390746	0.166182	0.210618	-0.200674	common	Yes
CNDP2	0.466974	-0.23817	-0.258198		common
CNNM2	0.488628	-0.363273	-0.323065		common
CNOT6	0.208944	-0.216264	-0.245455		common
CNOT8	-0.197173	0.13291		-0.485237	MRI	Yes
CNR1	0.457096	-0.661658	-0.635038		common
CNTFR	-0.795916	0.483362	0.524373		common
CNTRL	0.369893	-0.255934	-0.265861	0.614319	common	Yes
COA5	0.218935	-0.136601	-0.167217	-0.469465	common
COL10A1	4.3023	-3.52856	-4.27745	3.7178	common	Yes
COL11A1	3.01126	-2.15169	-3.15901	2.75907	common	Yes
COL14A1	1.04222	-0.43771	-0.530237	2.50328	common	Yes
COL15A1	1.45566	-0.875498	-1.30291	2.5506	common	Yes
COL16A1	0.372084	-0.427194		1.05538	MRI	Yes
COL17A1	-0.962137	0.75317	0.943928	4.88245	common
COL18A1	0.520827	-0.400837	-0.443626	1.527	common	Yes
COL1A1	1.50801	-0.952253	-1.38472	3.62467	common	Yes
COL1A2	1.27229	-0.796071	-1.09184	2.33832	common	Yes
COL24A1	3.84929	-1.87146	-1.84343	1.06342	common	Yes
COL28A1	2.27425	-0.791279	-1.23168	0.960034	common	Yes
COL3A1	1.96152	-0.947199	-1.37936	3.47348	common	Yes
COL4A1	0.970211	-0.694403	-0.775448	1.4013	common	Yes
COL4A2	0.763875	-0.51104	-0.530453	1.10986	common	Yes
COL4A3	0.645057	-0.298864	-0.389548	-1.57406	common
COL4A4	0.478598	-0.262555	-0.253453	-1.0848	common
COL4A5	0.593242	-0.246743			MRI
COL5A1	1.0289	-0.874534	-1.09321	2.28208	common	Yes
COL5A2	1.99975	-1.22531	-1.50209	2.37381	common	Yes
COL6A1	0.707446	-0.293564	-0.34894	1.31664	common	Yes
COL6A3	1.13564	-0.663684	-0.833326	2.51252	common	Yes
COL7A1	1.37093	-1.13273	-1.04922	2.12533	common	Yes
COL8A1	1.1821	-1.03747	-1.05262	0.874832	common	Yes
COLGALT1	0.643098	-0.355999	-0.422977		common
COLGALT2	-0.545406	0.41127	0.420373	-0.567541	common	Yes
COLQ	-1.37588	1.06156	1.25949		common
COMP	1.04786	-0.950848	-0.863175	4.38039	common	Yes
COPB2	0.234414	-0.174364	-0.166184	0.58982	common	Yes
COPE	-0.166487	0.145627		0.417662	MRI
COPG1	0.101977	-0.135895		0.437974	MRI	Yes
COPZ2	-0.32785	0.222314		0.553991	MRI
COQ8A	-0.305412	0.40685			MRI
CORO1C	0.243382	-0.160212			MRI
CORO2B	-0.317943	0.292569	0.395863		common
COTL1	0.46976	-0.354378		-0.346656	MRI
COX14	-0.200038	0.154028	0.163002		common
COX17	-0.40978	0.236888	0.303441	-0.263222	common	Yes
COX4I2	-0.634343	0.253276	0.399976	-1.10823	common	Yes
COX6A2	-0.593127	0.666675			MRI
COX7A1	-0.843579	0.671367		-0.793626	MRI	Yes
COX7A2L	-0.211538	0.158667			MRI
COX8B	-1.04569	0.81651			MRI
CP	0.546824	-0.346597	-0.479819	2.35347	common	Yes
CPN1	-0.588552	0.458421			MRI
CPNE3	0.275303	-0.163463	-0.209115		common
CPSF2	0.224071	-0.280906	-0.292591	0.204046	common	Yes
CPT1B	-0.505711	0.478656		-0.930234	MRI	Yes
CPXM1	1.3697	-0.761833	-0.832714	2.95429	common	Yes
CPXM2	1.19798	-0.795237	-1.03474	1.50159	common	Yes
CRACR2A	0.701241	-0.322745	-0.381063	1.08182	common	Yes
CRACR2B	-0.49409	0.367709	0.396315		common
CRAMP1	0.210078	-0.277013	-0.257653	-0.300005	common
CREB3L2	0.178249	-0.229504		0.782844	MRI	Yes
CREBL2	-0.463877	0.307596	0.318949		common
CREG2	1.76113	-1.21422	-1.25939		common
CRIP2	-0.310599	0.284678	0.336486		common
CRYAB	-0.352588	0.271731	0.300666		common
CRYBG1	0.439942	-0.248197	-0.319033		common
CRYBG2	-0.403224	0.452355	0.411867		common
CRYBG3	0.681747	-0.425558	-0.525965		common
CSAD	-0.37487	0.299958	0.307814	-1.08563	common	Yes
CSE1L	0.198485	-0.252286	-0.213799	0.286666	common	Yes
CSF1R	0.344434	-0.341525			MRI
CSF2RA	0.9993	-0.567348	-0.534326		common
CSF2RB	1.10575	-0.915153	-0.968733		common
CSF2RB2	1.36259	-0.872253	-1.04361		common
CSMD1	2.3943	-2.35309		0.877043	MRI	Yes
CSNK1A1	0.106498	-0.110282	-0.129289	0.187573	common	Yes
CSNK1E	-0.395214	0.169942	0.286151		common
CSNK1G1	0.470705	-0.22461	-0.284541	0.166193	common	Yes
CSNK1G2	-0.198844	0.155808			MRI
CSNK2B	-0.200413	0.134469	0.197336		common
CSRP3	-1.04468	0.914642	0.788838		common
CST8	-2.24944	1.35529	1.31982		common
CSTB	0.772542	-0.302307	-0.439239		common
CTBS	0.303294	-0.153718	-0.211829	-0.402418	common
CTDSP1	-0.288607	0.21561	0.245748	-0.35345	common	Yes
CTHRC1	1.27258	-0.933541	-1.62269	3.27437	common	Yes
CTLA4	0.625866	-0.646196			MRI
CTNNB1	0.455773	-0.239396	-0.329867		common
CTNNBIP1	0.467781	-0.282862	-0.488257	-0.89135	common
CTR9	0.171173	-0.179307	-0.232579		common
CTSA	0.618991	-0.259436	-0.389088	0.422663	common	Yes
CTSB	0.969852	-0.546662	-0.589277	0.920753	common	Yes
CTSC	0.717409	-0.392077	-0.53739		common
CTSD	1.62634	-0.677486	-0.973497		common
CTSH	0.933989	-0.400224	-0.570566		common
CTSK	2.31007	-0.857834	-1.09018	2.01409	common	Yes
CTSS	1.82373	-0.791282	-0.842873		common
CTTN	0.337776	-0.170141	-0.148992	0.170128	common	Yes
CTTNBP2	-0.876594	0.733443		0.35756	MRI
CTXN1	-0.453962	0.365412	0.356378	1.56455	common
CUEDC1	-0.505357	0.260439			MRI
CUL4A	0.448853	-0.218761	-0.210496	-0.195565	common
CUL4B	0.389002	-0.17088	-0.415567		common
CUX1	0.275969	-0.144507	-0.157248		common
CX3CL1	-0.455387	0.426692			MRI
CXADR	0.587373	-0.299129	-0.368349	-0.956432	common
CXCL12	0.689079	-0.442509	-0.454018	0.983828	common	Yes
CXCL16	0.513253	-0.350545	-0.303705	-0.460708	common
CYB5A	-0.322537	0.262598	0.262456	-0.44832	common	Yes
CYB5B	0.236369	-0.144052	-0.151052	-0.286846	common
CYBB	1.42712	-0.906784	-1.02386	-0.596467	common
CYFIP1	0.288631	-0.203188	-0.186264		common
CYLD	0.180944	-0.193662	-0.179952		common
CYP27A1	-0.44576	0.345135	0.344454	-0.467395	common	Yes
CYP2B10	-0.273998	0.310679	0.412073		common
CYP2D22	-0.996311	0.743823	0.834714		common
CYP2F2	-0.590139	0.64525	0.471701		common
CYP2G1	-1.11554	0.933807			MRI
CYP2J9	-0.663043	0.54374	0.617226		common
CYP2S1	-0.300741	0.399272	0.532845	0.679587	common
CYP2T4	-0.746391	0.695763			MRI
CYP4B1	-1.18326	0.743403	0.855846	-0.482678	common	Yes
CYP4F15	-1.08364	0.846293	0.753724		common
CYP7B1	1.00098	-0.790052	-0.716467	1.36409	common	Yes
CYRIB	0.220389	-0.286672	-0.269456		common
CYSLTR1	0.555863	-0.28226	-0.580397		common
CYTH4	0.653945	-0.470555	-0.411115		common
CYTL1	-1.62665	1.09535	1.29597	0.78322	common
CZIB	-0.21811	0.160739	0.213573		common
D030056L22RIK	-0.460687	0.265862	0.297576		common
D930020B18RIK	-0.522167	0.929873	0.86237		common
DAB2	0.823801	-0.326539	-0.522175		common
DALRD3	-0.304973	0.327871	0.251052	0.552128	common
DAPK2	-0.285682	0.237773	0.251408	-2.05442	common	Yes
DBN1	0.80297	-0.409709	-0.480978	0.686012	common	Yes
DCAF12L1	-0.774196	0.760697			MRI
DCAF5	0.0891397	-0.159634		-0.109929	MRI
DCAF7	0.260835	-0.295029	-0.223988		common
DCDC2A	-1.04896	0.675213	0.734888		common
DCDC2B	-0.430502	0.350581	0.426987	1.42369	common
DCHS2	1.84785	-1.8066	-2.0774		common
DCLK1	1.03698	-0.72251	-0.698289	1.69228	common	Yes
DCLRE1A	0.576027	-0.461039			MRI
DCLRE1C	0.317678	-0.264568	-0.27417		common
DCTD	1.34899	-1.23606		0.215522	MRI	Yes
DCTN6	-0.268223	0.300459		-0.238296	MRI	Yes
DDB1	0.374814	-0.22933	-0.225228	0.720996	common	Yes
DDIAS	1.6256	-0.776751		-0.832106	MRI
DDIT3	-0.695462	0.337115	0.402113	-0.342616	common	Yes
DDO	-0.309545	0.414743	0.472923	-0.618386	common	Yes
DDR2	0.201518	-0.159041	-0.168644		common
DDRGK1	-0.393001	0.271392	0.26562		common
DDT	-0.356664	0.273363		-0.212087	MRI	Yes
DDX19B	0.319959	-0.243223	-0.211966	-0.173692	common
DDX21	0.196204	-0.3297	-0.2655	0.633733	common	Yes
DDX39B	-0.153295	0.101394	0.149934		common
DDX3X	0.218792	-0.266506	-0.319327		common
DDX3Y	1.06404	-0.830131	-1.07167		common
DDX60	0.439382	-0.441358		-0.472436	MRI
DELE1	-0.363693	0.279806	0.282478	-0.365333	common	Yes
DENND2C	0.918488	-0.9833			MRI
DEPDC1A	1.42248	-1.09446	-1.1581		common
DESI2	0.174818	-0.240355	-0.345356	-0.273213	common
DGAT2	-0.785278	0.436744	0.649816		common
DGKD	0.264354	-0.245398			MRI
DGKZ	-0.233752	0.200331	0.187346		common
DGUOK	-0.38825	0.358012	0.229275		common
DHH	-0.821253	0.409264			MRI
DHRS7	-0.326883	0.197565	0.29871		common
DHRS7C	-0.912821	0.903593			MRI
DHX29	0.378654	-0.214894	-0.263305		common
DHX58	0.261131	-0.328246	-0.333149	-0.287081	common
DHX8	0.1497	-0.179957		0.214268	MRI	Yes
DHX9	0.357716	-0.296896	-0.220259	0.450132	common	Yes
DIAPH2	0.231532	-0.212361	-0.251448		common
DIAPH3	0.640362	-0.630671	-0.631541		common
DIMT1	-0.21319	0.271581		0.566568	MRI
DIO3	1.98296	-1.3878		1.65781	MRI	Yes
DIP2A	1.04012	-0.696196			MRI
DIP2B	0.221182	-0.17788			MRI
DIPK2A	-0.342214	0.253168	0.222093	-0.454852	common	Yes
DIRAS2	-0.508344	0.37473	0.477197		common
DISC1	0.658755	-0.603676			MRI
DISP2	0.553333	-0.93031	-0.655794		common
DIXDC1	-0.342012	0.302671			MRI
DKK2	2.68867	-2.12913	-2.1752		common
DKK3	0.459469	-0.24178	-0.25007	0.922987	common	Yes
DLG1	0.298073	-0.192864	-0.273048		common
DLGAP5	1.25961	-1.00199	-0.991669	1.08233	common	Yes
DLK2	1.37439	-2.10313		0.700162	MRI	Yes
DLL4	-0.271154	0.293234	0.326946	-1.05445	common	Yes
DMBT1	5.12004	-4.47165	-3.12125		common
DMP1	1.10896	-1.20756	-1.36452		common
DMTN	-0.396361	0.300755	0.237123	-0.359286	common	Yes
DMXL2	0.878987	-0.588394	-0.719132		common
DNA2	0.715644	-0.767902			MRI
DNAAF1	-0.688307	0.660006	0.749201	1.76389	common
DNAAF3	-0.309629	0.353562	0.425115	1.29512	common
DNAAF4	-0.443143	0.473377			MRI
DNAH7C	-0.365067	0.42691	0.407909		common
DNAI1	-0.48825	0.528342	0.620126	1.27395	common
DNAI2	-0.466357	0.425762	0.568169	1.33978	common
DNAJC10	0.317715	-0.27258	-0.254886	0.664537	common	Yes
DNAJC12	-0.194427	0.177141		1.56242	MRI
DNAJC13	0.247315	-0.20819	-0.218634		common
DNAJC4	-0.339989	0.332551	0.221579		common
DNAJC5	0.130862	-0.176046	-0.186758	0.584573	common	Yes
DNAJC8	-0.235866	0.220075			MRI
DNAL4	-0.189687	0.170101	0.160097		common
DNALI1	-0.519655	0.59287	0.573	0.533481	common
DNM1L	0.568756	-0.331653	-0.432648		common
DNMT1	0.473686	-0.29313		0.975706	MRI	Yes
DNMT3A	0.538888	-0.383768	-0.447459	-0.273557	common
DOC2G	-1.1425	0.572126	0.879195		common
DOCK1	0.375206	-0.300604	-0.311925		common
DOCK2	0.439726	-0.406222			MRI
DOCK4	-0.431493	0.235567		-1.07414	MRI	Yes
DOCK5	0.379078	-0.314129	-0.283171	-0.353728	common
DOCK9	0.652902	-0.431357	-0.440731	-0.446595	common
DOK4	-0.424599	0.31127	0.303747	-0.446091	common	Yes
DOP1A	0.623524	-0.414963	-0.374177		common
DOP1B	1.22262	-1.0508		0.200891	MRI	Yes
DOT1L	0.409268	-0.384434		-0.723479	MRI
DPEP2	0.961191	-0.324349	-0.524539	-1.22311	common
DPH7	-0.271602	0.32289	0.469817	-0.266014	common	Yes
DPP8	0.400209	-0.262603	-0.36149		common
DPY19L1	0.489957	-0.388417	-0.429433		common
DPY30	-0.218567	0.18726	0.182521		common
DPYSL2	-0.508455	0.345794	0.422463	-0.481232	common	Yes
DPYSL5	-1.18981	0.933863	0.873778		common
DQX1	-0.322322	0.255906	0.305436	2.47618	common
DR1	0.120243	-0.186738			MRI
DRAP1	-0.282155	0.226248	0.248922		common
DRC1	-0.51931	0.407542	0.621748	1.70512	common
DRC3	-0.275714	0.41017	0.398747	1.03403	common
DRC7	-0.319726	0.313227	0.490748	1.5107	common
DSCAML1	1.77324	-0.806909			MRI
DSE	0.345041	-0.2445	-0.278378		common
DSTYK	0.155917	-0.217366	-0.224887		common
DTD1	-0.353726	0.288156	0.324923	-0.226183	common	Yes
DTX3L	0.359975	-0.369556	-0.337869		common
DTX4	0.655613	-0.519835	-0.495351		common
DUOX1	3.0649	-2.54102		-0.572745	MRI
DUOXA1	4.93294	-2.58685		-0.632193	MRI
DUSP1	-1.4419	1.04789	0.878884	-1.14133	common	Yes
DUSP23	-0.522688	0.38422	0.428978	0.639482	common
DVL2	-0.279721	0.24456			MRI
DYNC1H1	0.211775	-0.177441		-0.367711	MRI
DYNC2I2	-0.313221	0.308764	0.306989		common
DYNLL2	-0.323564	0.194121	0.256661	-0.140918	common	Yes
DYNLRB2	-0.499682	0.521505	0.584825	1.22598	common
DYNLT1C	-0.499514	0.561692			MRI
DYSF	0.454042	-0.429677	-0.379721	0.543418	common	Yes
DZIP3	0.801775	-0.637503	-0.875707	0.726314	common	Yes
E2F3	0.721596	-0.374278	-0.473259	0.650361	common	Yes
E2F8	0.851582	-0.531634	-0.72064	1.09168	common	Yes
EBNA1BP2	-0.319329	0.165509	0.177384	0.323879	common
ECH1	-0.303835	0.293771	0.215057		common
ECHDC3	-0.458652	0.365093		-0.460302	MRI	Yes
ECI1	-0.334227	0.207196	0.26189		common
ECPAS	0.144483	-0.140914	-0.250473		common
ECRG4	1.99388	-1.09335	-1.49788		common
ECT2	1.213	-0.753528	-1.01366	0.667447	common	Yes
EDA2R	1.74139	-0.680109	-0.705933	0.72227	common	Yes
EDAR	0.556294	-0.526052			MRI
EDEM3	0.241425	-0.19898	-0.294339		common
EDN1	-0.493291	0.510147		-1.06371	MRI	Yes
EDN3	-0.599555	0.379865	0.492143	-2.92633	common	Yes
EDNRB	-0.985635	0.859102	0.560509	-1.55799	common	Yes
EDRF1	0.275197	-0.281131	-0.307299		common
EEF1A1	-0.122386	0.135417	0.119817		common
EEF1B2	-0.158308	0.176393		0.38595	MRI
EEF1D	-0.426467	0.243705	0.287159	0.264687	common
EEF1G	-0.233893	0.109248		0.245045	MRI
EFCAB10	-0.499311	0.443563	0.563086	1.13837	common
EFCAB14	0.0941337	-0.125621			MRI
EFCAB2	-0.32359	0.292906			MRI
EFEMP1	-0.454805	0.383361	0.381512		common
EFEMP2	0.294877	-0.248836			MRI
EFHC1	-0.221644	0.308369	0.355174		common
EFHC2	-0.497357	0.615664	0.608744	1.14318	common
EFNA1	-0.262406	0.37064		-0.747899	MRI	Yes
EFR3A	0.224429	-0.253138	-0.307705	-0.201684	common
EFR3B	0.50061	-0.468525	-0.541186	-1.7793	common
EFS	-0.226302	0.300293			MRI
EFTUD2	0.136409	-0.15115		0.325673	MRI	Yes
EGFL7	-0.719559	0.320974	0.426981	-1.56167	common	Yes
EHD3	0.200943	-0.228148			MRI
EIF1A	0.2482	-0.272999	-0.276188		common
EIF1AD	-0.331989	0.201888	0.245542		common
EIF2AK1	0.115803	-0.123104		0.22803	MRI	Yes
EIF2AK2	0.468003	-0.483543	-0.509179		common
EIF2AK3	0.153533	-0.184795		0.412112	MRI	Yes
EIF2S3X	0.185134	-0.107203	-0.122885		common
EIF3A	0.147287	-0.181597	-0.201048	0.389567	common	Yes
EIF3B	0.159778	-0.138475		0.434863	MRI	Yes
EIF3C	0.13831	-0.0805982		0.494431	MRI	Yes
EIF3F	-0.184787	0.179638		-0.22696	MRI	Yes
EIF3H	-0.163602	0.176431			MRI
EIF4A1	0.14957	-0.168472		0.465091	MRI	Yes
EIF4A2	-0.300653	0.2317			MRI
EIF4E3	-0.219227	0.137891	0.244741	-0.47439	common	Yes
EIF4EBP2	-0.259845	0.138996	0.222139	-0.18281	common	Yes
EIF4G2	0.209448	-0.254715	-0.272444	0.159531	common	Yes
EIF5A2	0.53991	-0.386296	-0.396412	0.323158	common	Yes
ELAPOR1	-0.259236	0.393395		1.02731	MRI
ELF4	0.254998	-0.368005	-0.312407	-0.204297	common
ELK4	0.216581	-0.366363			MRI
ELMOD2	0.468096	-0.274538	-0.392358		common
ELN	2.54179	-1.80028	-2.04387	1.44525	common	Yes
ELOA	0.202606	-0.158506	-0.210989	-0.203867	common
ELOF1	-0.342092	0.249302	0.343704		common
ELP1	0.473437	-0.377239			MRI
EMC4	-0.204266	0.170711	0.166028		common
EME1	1.23141	-0.893238	-0.72392	0.588289	common	Yes
EMG1	-0.259168	0.163323	0.207954	-0.276057	common	Yes
EMILIN1	0.488647	-0.362613	-0.355863	1.73571	common	Yes
EML4	0.9399	-0.764216	-0.859081		common
EMP1	0.663647	-0.412778	-0.396575		common
EMP2	-0.168628	0.200358		-2.034	MRI	Yes
ENC1	0.894353	-0.437713	-0.656166	0.812068	common	Yes
ENDOD1	0.241634	-0.236957	-0.308609		common
ENDOG	-0.794245	0.539981	0.579296	0.614117	common
ENHO	-0.959606	0.572841	0.566738	-2.3183	common	Yes
ENKUR	-0.479048	0.475412	0.576688	1.29332	common
ENO1	0.305942	-0.291201	-0.218631	0.474985	common	Yes
ENO3	-0.534299	0.428182	0.416497		common
ENO4	-0.677963	0.437533	0.636498	1.08046	common
ENPP1	1.0416	-0.69166	-0.747042		common
ENPP5	-0.2023	0.241338	0.25504	0.467498	common
ENTPD1	0.400857	-0.350631	-0.264963	0.619708	common	Yes
ENTPD7	0.316262	-0.357838	-0.3295	0.809752	common	Yes
EOGT	0.286454	-0.215182	-0.215953	-0.346926	common
EPAS1	-0.513238	0.35678	0.553221	-0.7429	common	Yes
EPB41L4A	-0.253851	0.238689	0.326054	-0.398908	common	Yes
EPB41L4B	-0.409025	0.405816	0.483048		common
EPDR1	-0.211833	0.282065			MRI
EPG5	0.279238	-0.254473			MRI
EPHA1	-0.703383	0.571434	0.727841		common
EPHA3	0.993912	-0.869397	-1.09615	1.51984	common	Yes
EPHB6	-0.362997	0.31432			MRI
ERAP1	0.248569	-0.25015	-0.201852		common
EREG	0.920444	-1.43451	-0.975309		common
ERI3	-0.171017	0.151813			MRI
ERLIN2	0.509879	-0.322154	-0.30438		common
ERN1	0.268045	-0.28083	-0.24112		common
ESCO2	1.27233	-0.904543	-1.19577	0.804747	common	Yes
ESPL1	1.13536	-0.810421	-0.936653		common
ESPN	-0.535155	0.24968	0.341497	1.5055	common
ESPNL	-1.05672	0.7612	0.663419		common
ESRRG	-0.704337	0.531164			MRI
ESYT1	0.334472	-0.257748			MRI
ESYT2	1.60641	-1.21293	-1.28844		common
ETFA	-0.266348	0.247937		0.288593	MRI
ETS2	-0.492808	0.223728		-0.623981	MRI	Yes
ETV3	0.234895	-0.182568	-0.191795		common
ETV6	0.283159	-0.403338		0.279216	MRI	Yes
EVI2A	0.574284	-0.344017		0.33241	MRI	Yes
EXOC1	0.454591	-0.2432	-0.307556	-0.485663	common
EXOC2	0.292878	-0.178537	-0.246301		common
EXOC3L2	0.433363	-0.617987	-0.532029		common
EXOC4	0.765274	-0.355368	-0.336319		common
EXOC5	0.310689	-0.295604	-0.388849	-0.252879	common
EXOSC7	-0.385132	0.331157		0.3457	MRI
EXT1	0.659195	-0.371871	-0.435676	0.321184	common	Yes
EYA3	0.178334	-0.219717			MRI
EYA4	1.70003	-1.24475			MRI
EZH2	0.334204	-0.394064	-0.467498		common
F10	0.951558	-0.843219	-0.737996		common
F13A1	0.605112	-0.843854		1.57464	MRI	Yes
F7	1.82092	-0.75117	-1.17207		common
F8	0.449101	-0.473931		-0.690501	MRI
FAAH	-0.251311	0.3078	0.35417	-0.668299	common	Yes
FABP12	-1.28744	1.1043	0.844916	-4.00608	common	Yes
FABP3	-0.85474	0.752591		0.66293	MRI
FAF2	0.274031	-0.132803	-0.151458		common
FAH	-0.27582	0.193273			MRI
FAIM2	-1.37569	0.825144	0.952956	1.6411	common
FAM120A	0.317635	-0.237645	-0.224214	0.259409	common	Yes
FAM133B	-0.267632	0.28518		-0.204443	MRI	Yes
FAM13B	0.540394	-0.433876	-0.386871		common
FAM162B	-0.769788	0.493801	0.820008	-1.27963	common	Yes
FAM167A	0.222326	-0.191836		-2.13903	MRI
FAM167B	1.5228	-1.22257	-1.78965		common
FAM168A	0.398482	-0.238054	-0.257969		common
FAM180A	0.809703	-0.533554	-0.659641	0.811773	common	Yes
FAM193B	-0.339657	0.189004	0.269421	-0.910415	common	Yes
FAM20C	1.35782	-0.792752		1.96508	MRI	Yes
FAM216A	-0.162445	0.213468	0.215887	0.890801	common
FAM219A	-0.510315	0.260256	0.386984	-0.435256	common	Yes
FAM219B	-0.349418	0.194978	0.269848		common
FAM241B	-0.260375	0.271709	0.258591		common
FAM3A	-0.161598	0.180336			MRI
FAM47E	-0.632113	0.419649	0.612249		common
FAM53B	0.47279	-0.179157			MRI
FAM81A	-0.205278	0.257388	0.298829	1.36341	common
FAM91A1	0.376481	-0.270435	-0.390011		common
FANCC	-0.377024	0.306379	0.390137	-0.415832	common	Yes
FANK1	-0.450387	0.47038	0.545624	1.08176	common
FAT1	0.865244	-0.510389	-0.457124	1.27326	common	Yes
FBH1	0.282819	-0.143526	-0.121908	0.30421	common	Yes
FBLIM1	0.370929	-0.240796		1.55451	MRI	Yes
FBLN2	0.92125	-0.5644	-0.861163	2.08419	common	Yes
FBLN7	1.84548	-0.867149	-1.03031	0.532273	common	Yes
FBN1	1.49107	-0.937213	-1.27483	2.04556	common	Yes
FBN2	1.42069	-1.89784	-2.08845	1.20455	common	Yes
FBXL12	-0.345333	0.234357	0.353644	-0.324925	common	Yes
FBXO16	-0.660109	0.787862	0.70089	1.32161	common
FBXO38	0.245073	-0.224602	-0.232028	-0.204386	common
FBXO48	0.952085	-1.35942		-0.483019	MRI
FBXW11	0.175595	-0.169671			MRI
FCER1G	0.413232	-0.387845	-0.44703		common
FCGR1	1.47882	-1.04097	-0.971929		common
FCGR2B	1.17574	-0.798336	-0.547046	0.642595	common	Yes
FCGR3	0.971975	-0.585179	-0.545257		common
FCRLB	1.69276	-0.982742		2.43067	MRI	Yes
FEN1	0.374323	-0.318229		0.411029	MRI	Yes
FGD6	0.467887	-0.396341	-0.531494		common
FGF1	-0.260709	0.23675	0.305024		common
FGF18	-0.645465	0.352014	0.370284		common
FGF2	0.288294	-0.389189	-0.251853		common
FGF7	-0.434754	0.495315	0.41234	1.46075	common
FGFR1	0.229392	-0.209028		1.10151	MRI	Yes
FGFR3	-0.516743	0.343513	0.42199		common
FGFR4	-0.994091	0.651062	0.760537	-0.788519	common	Yes
FGFRL1	-0.316555	0.335044	0.234169	0.355111	common
FHDC1	-0.265779	0.396511	0.375094	-0.654507	common	Yes
FHL1	-0.333608	0.197861	0.298944	-0.355866	common	Yes
FHOD3	0.621405	-0.650468	-0.607256	1.22847	common	Yes
FIBIN	-1.21742	0.712815	0.756175	-1.41176	common	Yes
FICD	-0.208205	0.182115	0.231731	0.596095	common
FIG4	0.414589	-0.277963	-0.301726		common
FITM1	-0.957386	0.97404		-0.805515	MRI	Yes
FIZ1	-0.182308	0.149883		-0.177883	MRI	Yes
FKBP5	0.640958	-0.579897		1.15574	MRI	Yes
FLNA	0.611847	-0.59329	-0.41169	0.710653	common	Yes
FLNB	0.47093	-0.44556	-0.318621	0.742542	common	Yes
FLNC	-0.370431	-0.271416		2.3301	MRI
FLVCR1	0.8834	-0.621042		-0.417415	MRI
FMO1	-0.952048	0.695701	0.745623	1.47041	common
FMO3	-0.949884	0.741051	0.667905		common
FMO5	-0.491941	0.373472	0.432597	-1.15283	common	Yes
FMOD	1.8261	-1.16669	-0.970693	0.84361	common	Yes
FMR1	0.145357	-0.219416	-0.261443	-0.446784	common
FN1	2.82495	-2.16974	-1.79439		common
FN3K	-0.685407	0.648923	0.708879	-0.46148	common	Yes
FN3KRP	-0.21062	0.195587		-0.347047	MRI	Yes
FNDC1	1.19739	-0.636001	-0.789833	1.96936	common	Yes
FNDC3A	0.289077	-0.244205	-0.295186		common
FNDC3B	0.860448	-0.610529	-0.681587	0.429206	common	Yes
FNIP2	0.489196	-0.422419	-0.487711	-0.399799	common
FOS	-0.826079	1.46432		-2.00182	MRI	Yes
FOXA1	-0.542781	0.511329	0.312239	0.726909	common
FOXF1	-0.952921	0.446432	0.524075	-1.11365	common	Yes
FOXJ1	-0.534071	0.393807	0.435833	1.59917	common
FOXM1	0.843674	-0.604234	-0.861041	0.860215	common	Yes
FOXO4	-0.5159	0.330852	0.437579	-0.429499	common	Yes
FOXO6	-0.539565	0.357608			MRI
FRA10AC1	-0.15833	0.194857	0.200515	-0.607665	common	Yes
FRK	0.861667	-0.474279	-0.671574		common
FRMPD1	-0.461049	0.397923	0.44819	-1.67546	common	Yes
FRMPD3	2.10352	-1.63843	-1.90521		common
FRS2	0.262537	-0.230742	-0.245488		common
FRZB	2.18044	-2.25492	-2.17777	0.565837	common	Yes
FSCN1	1.0609	-0.523202	-0.809648		common
FSD1L	-0.203976	0.265003	0.284452		common
FST	0.83585	-0.990029	-0.898396	0.906816	common	Yes
FSTL1	1.24475	-0.815243	-0.986903	1.22284	common	Yes
FUCA2	0.550773	-0.242003	-0.327497		common
FURIN	0.239684	-0.183549	-0.179349	0.512676	common	Yes
FUT4	0.766182	-0.420064	-0.351703		common
FUZ	-0.326227	0.342385	0.384132	0.477854	common
FXR2	-0.410383	0.188453	0.221194		common
FXYD1	-0.842007	0.581468	0.600985	-0.742911	common	Yes
FXYD4	2.41582	-1.34158		-1.21575	MRI
FXYD6	0.61802	-0.304254	-0.50121	-0.784208	common
FZD1	0.486533	-0.315815	-0.532146	-0.407858	common
G0S2	-1.42021	1.01516	0.938724		common
G3BP2	0.279984	-0.198078	-0.258934		common
G6PDX	0.25602	-0.144077			MRI
GAB2	0.48253	-0.325805	-0.281212		common
GABARAPL1	-0.498734	0.352618	0.373637	-0.522475	common	Yes
GABARAPL2	-0.280062	0.173936	0.24413	-0.16136	common	Yes
GADD45B	-0.206557	0.308026		-1.00011	MRI	Yes
GAK	0.361675	-0.209022			MRI
GALC	0.897402	-0.434554	-0.54531		common
GALNS	0.891729	-0.430448	-0.460977	0.530903	common	Yes
GALNT1	0.372273	-0.275801	-0.324023	0.582024	common	Yes
GALNT13	-0.965761	0.675517	0.761531	-3.64295	common	Yes
GALNT18	-0.204183	0.203962	0.202144	-0.600137	common	Yes
GALNT6	0.436001	-0.27049		0.690332	MRI	Yes
GALNT7	0.567118	-0.379762	-0.363191	0.414171	common	Yes
GANAB	0.133713	-0.115501		0.563561	MRI	Yes
GAPVD1	0.148382	-0.149079			MRI
GAREM1	0.810236	-0.524839	-0.666339		common
GARRE1	0.230487	-0.301572	-0.242055		common
GAS2L3	1.3985	-0.902679	-1.02338		common
GAS7	1.50776	-1.06025	-0.902739	1.17053	common	Yes
GAS8	-0.182831	0.222244	0.235867		common
GASK1B	0.227595	-0.226419		1.04082	MRI	Yes
GATA4	-0.525597	0.489785			MRI
GATD3A	-0.279584	0.208186	0.212415		common
GBF1	0.846855	-0.61029		0.703485	MRI	Yes
GBGT1	1.43374	-0.913738	-1.02716	0.303565	common	Yes
GCA	0.329284	-0.271761	-0.385293	-0.491846	common
GCLC	0.745911	-0.338486	-0.414459	1.02223	common	Yes
GCNT1	0.343	-0.585325	-0.447711		common
GCNT4	1.57505	-1.33093	-1.50759		common
GDA	0.616756	-0.896646		2.43214	MRI	Yes
GDI2	0.146867	-0.0848875	-0.139478	0.211442	common	Yes
GID4	-0.43887	0.252597	0.315132		common
GID8	0.246457	-0.197657	-0.202984	0.134428	common	Yes
GIGYF1	-0.208546	0.187368	0.217028	-0.640738	common	Yes
GIGYF2	0.939661	-0.792457		0.34729	MRI	Yes
GIMAP4	-0.346051	0.213203	0.21881	-0.622602	common	Yes
GIMAP6	-0.465193	0.231316	0.241929	-0.797568	common	Yes
GIPC2	-0.32404	0.359105	0.276823		common
GIPC3	-0.421484	0.295079	0.295057	-0.555722	common	Yes
GJA1	0.902189	-0.481944	-0.662458		common
GJB4	2.9785	-1.70178	-1.55759	2.4872	common	Yes
GJB5	1.07369	-0.736551		2.69746	MRI	Yes
GJB6	-0.578537	0.689168		2.22318	MRI
GK	0.376069	-0.407588	-0.406436		common
GKAP1	-0.325549	0.209926		-0.782349	MRI	Yes
GKN3	-0.866894	0.848128			MRI
GLA	0.718134	-0.464279	-0.47426	0.405512	common	Yes
GLB1	0.456927	-0.246823	-0.257101		common
GLB1L2	-0.478503	0.50188	0.3664	0.973861	common
GLI2	0.671449	-0.478956	-0.535818	0.98055	common	Yes
GLP1R	-0.576307	0.448123	0.440337		common
GLTP	-0.103442	0.139704		-0.210989	MRI	Yes
GM10277	-0.670778	0.626061			MRI
GM11992	-0.55433	0.693016	0.707558		common
GM4631	-0.336257	0.194794	0.19807		common
GM49909	-0.305805	0.187836	0.302081		common
GM5431	0.998712	-0.602511	-0.552367		common
GM5930	-1.47159	1.56345	1.49954		common
GM7072	0.488555	-0.248853	-0.281935		common
GM8229	-2.35314	1.90611	2.20732		common
GNA11	-0.229207	0.116302	0.170268		common
GNAO1	-0.801068	0.649771	0.618828	1.42326	common
GNAS	-0.231589	0.12613			MRI
GNB2	-0.214461	0.146471			MRI
GNG11	-0.390502	0.21708		-1.16023	MRI	Yes
GNG12	0.576383	-0.316899	-0.344919	0.529245	common	Yes
GNPTAB	1.02762	-0.660443	-0.683311	-0.223213	common
GNPTG	-0.217093	0.159498			MRI
GOLGA1	0.93038	-0.601419	-1.06419		common
GOLGB1	0.191214	-0.16548	-0.104651	0.130699	common	Yes
GOLIM4	0.613602	-0.349387	-0.396063		common
GOLM1	1.04644	-0.496364	-0.623803	1.31414	common	Yes
GPA33	2.09584	-2.09389		-1.88827	MRI
GPALPP1	0.313532	-0.207377	-0.224833	-0.579023	common
GPAT3	-0.422396	0.274286			MRI
GPATCH2	0.366298	-0.248465	-0.229688	-0.185227	common
GPATCH2L	0.196985	-0.203703	-0.219467		common
GPC4	0.289059	-0.253951		0.227478	MRI	Yes
GPD2	0.203616	-0.148089	-0.309072	-0.257515	common
GPN3	-0.239265	0.255648			MRI
GPR173	1.00537	-0.617236		-0.384671	MRI
GPR176	1.60157	-0.654068	-0.74002	0.902564	common	Yes
GPR182	-0.49072	0.430862			MRI
GPR35	0.651623	-0.7085	-0.569591		common
GPR55	0.920095	-0.693239			MRI
GPR65	0.532979	-0.535987		-0.391976	MRI
GPS2	-0.298818	0.244533	0.224492		common
GRAMD1B	0.440665	-0.278408	-0.364955		common
GRAP	-0.729064	0.409132	0.528642	-0.697492	common	Yes
GRB10	0.518375	-0.45758	-0.562413		common
GRB14	-0.399889	0.263486			MRI
GRCC10	-0.22005	0.194909			MRI
GREM1	4.16938	-3.27212	-3.34166	4.667	common	Yes
GREM2	-0.621855	0.654348	0.575563	0.763579	common
GRIA1	-1.21853	0.899152	0.968412	-2.61676	common	Yes
GRIA3	0.470657	-0.401858		1.3703	MRI	Yes
GRN	0.419087	-0.233533	-0.354695		common
GRTP1	-0.745671	0.335929	0.485064		common
GSAP	1.02994	-0.309763	-0.583068	-1.0868	common
GSG1L	-0.641101	0.453636	0.585138		common
GSN	-0.815506	0.683266	0.776054	0.421167	common
GSS	-0.212725	0.172903	0.240233		common
GSTA2	-0.91325	0.776011	0.694994	1.79667	common
GSTA4	-0.252604	0.312258		-0.346162	MRI	Yes
GSTK1	-0.535206	0.431185	0.350868		common
GSTM1	-0.755316	0.52712	0.678745		common
GSTM2	-0.63982	0.42336	0.446153	-1.30901	common	Yes
GSTM6	-0.626635	0.565383	0.471286		common
GSTM7	-0.663378	0.552903			MRI
GSTP2	-0.361872	0.526127			MRI
GSTT1	-0.118547	0.188481	0.149932		common
GSTZ1	-0.191584	0.194479			MRI
GTF2A2	-0.213223	0.219599			MRI
GTF3C4	0.39104	-0.369733	-0.380274		common
GTPBP6	-0.491336	0.421309	0.290662		common
GTSE1	1.42508	-0.794261	-0.876216	0.81875	common	Yes
GUCA1B	-0.828824	0.547437	0.651278	-1.05719	common	Yes
GUK1	-0.204961	0.163454			MRI
GUSB	0.82084	-0.467708	-0.536614		common
GYPC	-0.261801	0.16059	0.228524	-0.368035	common	Yes
GZMA	-1.41245	0.621271	1.0105	-0.762948	common	Yes
H2-M2	2.26143	-1.13756			MRI
H2AC24	0.795089	-0.665928	-0.568837		common
H2AZ2	-0.365311	0.207491	0.214224	-0.131316	common	Yes
H2BC8	0.867976	-0.70254		1.08041	MRI	Yes
HACD4	0.417688	-0.299463	-0.326874	-0.479401	common
HADH	-0.240954	0.226851			MRI
HADHB	-0.122838	0.126445			MRI
HAS2	2.11493	-1.71325	-2.30551		common
HASPIN	0.949711	-0.573182	-0.715145		common
HAVCR2	1.13602	-0.375367	-0.751028		common
HBEGF	0.172927	-0.197573		-1.55521	MRI
HCAR1	-0.616672	0.762515		1.19665	MRI
HCN1	1.23812	-0.733861	-0.85034		common
HDAC11	-0.330544	0.422493	0.362243		common
HDAC4	0.382287	-0.301093			MRI
HDAC6	0.387507	-0.259154			MRI
HDGFL2	-0.23875	0.164858	0.226392		common
HDHD5	-0.211876	0.203323		0.263259	MRI
HDLBP	0.394942	-0.329636	-0.261719	0.755635	common	Yes
HEATR5B	0.341797	-0.533815		-0.613003	MRI
HECTD1	0.222013	-0.15325	-0.183424	0.676765	common	Yes
HELLS	0.98465	-0.714424	-0.96329	0.571564	common	Yes
HEPACAM	-0.418843	0.440872		-1.23896	MRI	Yes
HEPH	0.454557	-0.369382	-0.363507	1.6443	common	Yes
HERC2	0.294784	-0.200844		0.315044	MRI	Yes
HES1	-0.590917	0.50802			MRI
HES2	-2.36405	1.55296	1.31521	1.21116	common
HEXA	0.597545	-0.275111	-0.373412		common
HEXB	0.684615	-0.391313	-0.452515		common
HEYL	0.411241	-0.314815	-0.472094		common
HFE	-0.137745	0.16099			MRI
HGF	1.12464	-0.689454	-0.913667	0.817826	common	Yes
HGS	-0.207946	0.13441	0.155671		common
HHATL	-1.18814	0.580178	0.751253		common
HIF1A	0.609708	-0.515945	-0.611185	1.57491	common	Yes
HILPDA	-1.26161	0.632167	0.498885	0.892652	common
HIRA	0.238805	-0.294111		0.182124	MRI	Yes
HIVEP3	0.350403	-0.399383			MRI
HK2	0.600172	-0.412064			MRI
HLTF	1.19801	-0.690212	-0.868212		common
HMBOX1	-0.44506	0.252425	0.305133		common
HMGB1	-0.240256	0.16637	0.145342	-0.266392	common	Yes
HMGCS2	-0.700438	0.559759	0.706569	-3.59968	common	Yes
HMOX1	0.908509	-0.642846	-0.831402	1.22595	common	Yes
HNRNPH1	-0.323501	0.229222	0.229738	-0.380921	common	Yes
HNRNPH3	-0.453493	0.365361	0.414608		common
HNRNPL	-0.238304	0.155496		0.406317	MRI
HNRNPR	-0.132173	0.0798128		0.345891	MRI
HOATZ	-0.570266	0.395431	0.460297		common
HOMER3	-0.270157	0.216465		0.529652	MRI
HOOK1	2.03369	-1.30899	-1.98079		common
HOPX	-0.852799	0.495716	0.619177	-0.673921	common	Yes
HOXA4	-0.5264	0.489298		-1.02536	MRI	Yes
HOXA5	-0.385039	0.452112		-0.698949	MRI	Yes
HOXA7	-0.349731	0.302378	0.329495		common
HOXB2	-0.5903	0.411843			MRI
HOXB3	-0.266591	0.315335	0.306232	-0.515118	common	Yes
HOXB4	-0.602412	0.337051	0.424329		common
HOXB5	-1.0668	0.710831	0.783971	-0.741427	common	Yes
HOXB6	-0.642151	0.518453			MRI
HPGDS	1.9964	-0.787616	-1.01209		common
HPS5	0.208322	-0.273682		-0.622506	MRI
HPSE	0.661354	-0.597457	-0.434279		common
HRC	-1.0415	0.841142	0.839726	0.853857	common
HRCT1	-0.61343	0.541762	0.600152	-1.70529	common	Yes
HS6ST1	0.325445	-0.257511		1.10372	MRI	Yes
HSD11B2	1.54986	-1.13726	-1.09933		common
HSD3B2	-0.942662	0.703025	0.691131		common
HSF1	-0.348573	0.232918	0.306809		common
HSPA12A	0.358243	-0.316662	-0.316868	0.727759	common	Yes
HSPA13	0.373144	-0.32412	-0.361954	0.49038	common	Yes
HSPG2	0.515994	-0.253661	-0.270672	1.09667	common	Yes
HTATSF1	-0.26554	0.15648			MRI
HTR1B	-0.260535	0.329347	0.451267		common
HTT	0.373596	-0.27791	-0.232072		common
HYAL2	-0.567145	0.272449	0.392828	-0.60941	common	Yes
HYDIN	-0.319107	0.470318	0.437456	1.29969	common
IBSP	4.83064	-3.25511	-4.38955	2.52643	common	Yes
ICA1	-0.39921	0.360881	0.411954		common
ICAM2	-0.778226	0.495547	0.461708	-0.605292	common	Yes
ICE1	0.59585	-0.518002	-0.51092		common
ID3	-0.527025	0.359005		-0.449119	MRI	Yes
ID4	-0.428535	0.305049		-0.985665	MRI	Yes
IDH3B	-0.147198	0.114651			MRI
IER2	-0.745557	0.792307		-1.35771	MRI	Yes
IFFO2	0.411797	-0.341398	-0.354248	0.488249	common	Yes
IFI204	0.555716	-1.01656	-0.729726		common
IFI207	1.00285	-0.898286	-0.74652		common
IFI208	-0.693729	0.372748	0.38707		common
IFI211	0.679943	-0.622319			MRI
IFI30	0.428113	-0.286283			MRI
IFIH1	0.310593	-0.254724	-0.349474		common
IFNAR1	0.325525	-0.252794	-0.265354		common
IFRD2	-0.291898	0.312948	0.325385	0.313334	common
IFT140	0.843442	-0.470342			MRI
IFT20	-0.187993	0.167706	0.155657		common
IFT27	-0.313015	0.288681		0.55022	MRI
IFT43	-0.525183	0.321394	0.474116	0.353095	common
IFT57	-0.236511	0.26822	0.262063		common
IGBP1	-0.142448	0.191944			MRI
IGF1	2.23451	-1.2937	-1.50479	2.75451	common	Yes
IGF1R	-0.40155	0.231015			MRI
IGF2	-0.834289	0.433341	0.544191		common
IGF2BP3	-1.03474	0.998338			MRI
IGF2R	0.69336	-0.362208	-0.407357		common
IGFBP3	-1.5696	0.900372		0.998922	MRI
IGFBP6	-1.29584	0.815597	0.899402		common
IGSF3	0.705009	-0.37757	-0.601467	-0.46035	common
IGSF9B	0.592086	-0.491461		0.764953	MRI	Yes
IIGP1	0.752422	-0.459975	-0.622161		common
IKBKE	0.668711	-0.468232	-0.40225	0.414891	common	Yes
IL12A	-0.668487	0.842627		-0.878468	MRI	Yes
IL13RA1	0.60715	-0.427746	-0.4442		common
IL17RA	0.737492	-0.564515	-0.573992		common
IL18BP	0.309833	-0.527663	-0.366423		common
IL1R1	0.584385	-0.476701	-0.508128	1.15317	common	Yes
IL1RAP	0.328618	-0.400532	-0.278147		common
IL1RL1	0.463391	-0.360776			MRI
IL1RL2	0.997205	-0.520949	-0.592621	0.837961	common	Yes
IL1RN	0.596028	-0.745006			MRI
IL4RA	0.310294	-0.492766			MRI
IL6ST	0.224345	-0.289164			MRI
IL9R	0.982071	-0.781557			MRI
ILDR2	1.59608	-1.07627	-1.14878	-0.979407	common
IMP3	-0.325931	0.238434	0.240715		common
IMPACT	0.172886	-0.170962	-0.207484		common
IMPDH1	-0.559011	0.407272	0.380171		common
IMPDH2	-0.295563	0.173722	0.185569	0.491758	common
INAFM1	-0.411491	0.320715	0.330156	-0.34714	common	Yes
INCENP	0.592367	-0.381748	-0.469285	0.307058	common	Yes
INF2	0.693831	-0.368583			MRI
INHBA	1.54605	-1.42118	-1.2178	-0.802411	common
INHBB	0.577171	-0.379871	-0.516329	1.66013	common	Yes
INMT	-1.35155	1.00642	1.22266	-1.19606	common	Yes
INO80B	-0.227314	0.255824	0.209883		common
INO80E	-0.315427	0.18969	0.23838	-0.40493	common	Yes
INPP5A	-0.48032	0.273888	0.284663	-0.442862	common	Yes
INPP5D	0.313793	-0.266994		0.271095	MRI	Yes
INPP5E	-0.261564	0.284025	0.274402	-0.380283	common	Yes
INTS14	0.306953	-0.150302			MRI
IPO11	0.612387	-0.378158	-0.520081	0.304648	common	Yes
IPO7	0.356745	-0.320031	-0.364353	0.363603	common	Yes
IPO8	0.144603	-0.13673	-0.194685		common
IQCD	-0.77695	0.684284	0.673559	1.0528	common
IQCG	-0.583039	0.438737	0.484716	1.11578	common
IQCK	-0.292347	0.360191	0.573085		common
IQGAP1	0.593489	-0.345167	-0.388464		common
IQGAP2	0.543102	-0.36937	-0.450271		common
IQGAP3	1.87716	-1.02751	-1.54569	0.516565	common	Yes
IRAK4	0.253877	-0.377888	-0.204254		common
IREB2	0.280669	-0.288055	-0.33688	-0.193385	common
IRF1	-0.55705	0.247599	0.22832	-0.796141	common	Yes
IRF2	-0.234995	0.211599	0.255967		common
IRF2BP1	-0.456028	0.205915	0.236985		common
IRGQ	0.396453	-0.33119	-0.285927		common
IRS3	-0.810057	0.503246			MRI
IRX5	-0.251611	0.348858			MRI
ISCU	-0.256459	0.183788	0.193433		common
ITCH	0.236484	-0.269051	-0.251552		common
ITGA6	1.35258	-1.07109	-1.12214		common
ITGA9	0.503403	-0.314016	-0.380777	0.690999	common	Yes
ITGAE	1.2018	-0.533152	-0.547434	-0.806377	common
ITGAV	0.495845	-0.378341	-0.386495	0.809227	common	Yes
ITGAX	1.6876	-0.703669	-0.785498		common
ITGB1	0.250556	-0.213321	-0.233586	0.493601	common	Yes
ITGB1BP2	-0.973748	0.897875		0.567329	MRI
ITGB2	1.05683	-0.602126	-0.592728		common
ITGB5	0.302539	-0.179581	-0.262469	0.665097	common	Yes
ITGB6	0.852974	-0.513482	-0.787901		common
ITM2A	1.38831	-0.827629	-0.877343	-1.01867	common
ITM2B	-0.361247	0.226877	0.266148	-0.625866	common	Yes
ITPKA	-0.769511	0.509645	0.602529	0.768004	common
ITPKB	-0.443116	0.230851	0.333709	-0.313169	common	Yes
ITPRID2	1.00052	-0.790597	-0.689163	-0.671335	common
ITPRIPL2	0.252677	-0.179496			MRI
IZUMO4	-0.322052	0.342874	0.402932	-0.583537	common	Yes
JAK1	0.191298	-0.21411	-0.220478		common
JAK2	0.450597	-0.39263	-0.373475	-0.522389	common
JAK3	0.219861	-0.175552		0.78771	MRI	Yes
JAM2	0.44228	-0.384008	-0.379159	-0.986024	common
JPT2	0.500313	-0.354109		0.778174	MRI	Yes
JUN	-0.667586	0.426734	0.522563	-1.47102	common	Yes
KANK3	-0.444184	0.347444	0.485204	-1.32612	common	Yes
KASH5	-0.782383	0.518186	0.683577		common
KAT8	-0.432529	0.205739	0.228669	-0.404969	common	Yes
KBTBD13	-0.851123	0.772672	0.815867		common
KCNA2	-1.08396	0.643702	0.639286	0.67649	common
KCNH2	-0.437888	0.439084	0.489193		common
KCNJ15	0.658057	-0.419575		-0.582915	MRI
KCNJ3	-0.906477	0.918558		-1.17156	MRI	Yes
KCNK12	-0.727699	0.504325	0.540964	-0.509052	common	Yes
KCNK2	-0.334226	0.380951	0.257131	1.46241	common
KCNMB2	-0.310294	0.261204			MRI
KCNN4	0.684415	-0.453976		1.5471	MRI	Yes
KCNT1	1.77357	-2.12684	-2.23268		common
KCTD12	0.458657	-0.410612	-0.437705		common
KCTD17	0.344484	-0.248721	-0.289661		common
KCTD2	-0.330142	0.221677			MRI
KCTD8	-0.425666	0.644255	0.570519		common
KDM4A	0.312009	-0.195116			MRI
KDM5C	0.250686	-0.231048			MRI
KDR	-0.45143	0.34228		-1.06995	MRI	Yes
KHK	-0.449897	0.37478			MRI
KHNYN	1.1556	-0.800794			MRI
KIF11	1.1799	-0.832255	-1.04851	0.539312	common	Yes
KIF16B	0.50173	-0.35927	-0.342849		common
KIF19A	-0.428977	0.37734	0.449419		common
KIF20A	1.31176	-0.828802	-1.09003	1.25741	common	Yes
KIF21A	-0.233178	0.18654	0.207779	0.718674	common
KIF22	1.13939	-0.792367	-0.941643		common
KIF24	0.407584	-0.473405	-0.50216	1.08236	common	Yes
KIF26A	-0.239354	0.235551	0.296526	-0.430258	common	Yes
KIF3B	0.592544	-0.410062	-0.386665	0.316109	common	Yes
KIF9	-0.177118	0.236257	0.240669		common
KIFC1	1.10088	-0.5854	-0.825422		common
KIN	-0.342618	0.172651		-0.411858	MRI	Yes
KIT	1.20213	-0.695536			MRI
KLF11	-0.40517	0.401821		-0.677216	MRI	Yes
KLF2	-1.29899	0.632935	0.638388	-1.66742	common	Yes
KLF7	-0.633713	0.232074	0.315319	-0.608507	common	Yes
KLHDC10	0.215213	-0.180747	-0.182582		common
KLHDC8A	1.06891	-0.664914	-0.694091	0.711343	common	Yes
KLHDC9	-0.547764	0.62785		1.27948	MRI
KLHL21	-0.300971	0.274356	0.317854	0.437139	common
KLHL4	1.22023	-0.655441	-1.02022	0.76773	common	Yes
KLRA8	-1.52929	0.886799	0.983545		common
KLRC2	-0.947484	0.566565	0.561033	-1.88477	common	Yes
KNOP1	0.241989	-0.192264	-0.188116		common
KNSTRN	1.22213	-0.641968	-1.07823	0.344881	common	Yes
KNTC1	1.26056	-0.946606	-0.960714	0.344543	common	Yes
KPNA3	0.363271	-0.335676	-0.419425		common
KPNA6	0.310893	-0.201904	-0.229307	0.327528	common	Yes
KPNB1	0.193928	-0.165189	-0.167584	0.194348	common	Yes
KRT14	3.44496	-3.5588		8.12737	MRI	Yes
KRT17	2.74815	-4.22202		4.02792	MRI	Yes
KRT4	2.08934	-1.21394		-0.819732	MRI
KRT5	3.76176	-3.93345		4.54533	MRI	Yes
KRT6A	2.26028	-5.18946		6.77133	MRI	Yes
KRT79	-1.10237	0.899323			MRI
KSR2	0.623107	-0.650216		-0.448817	MRI
KYAT1	-0.281571	0.242099	0.259155		common
L3MBTL3	0.512385	-0.466345	-0.400325		common
LACC1	0.640982	-0.367635			MRI
LACTB	0.239337	-0.254829	-0.330603		common
LAIR1	1.08108	-0.531163	-0.635448		common
LAMA1	2.18421	-1.94977	-2.112	2.0587	common	Yes
LAMA2	0.794063	-0.338695	-0.551272	1.33462	common	Yes
LAMA3	0.756545	-0.321397	-0.332149	-1.09	common
LAMA5	0.522956	-0.256199		-0.447091	MRI
LAMB1	0.462485	-0.381116	-0.405939	1.20456	common	Yes
LAMB3	0.748938	-0.411584	-0.356511		common
LAMC1	0.68999	-0.521205	-0.600818	0.668804	common	Yes
LAMC2	1.30105	-0.65024	-0.637261		common
LAMC3	0.882758	-0.461264	-0.42519	-0.725711	common
LAMP2	0.46597	-0.283859	-0.360702		common
LANCL1	-0.233008	0.227946	0.182229		common
LANCL2	0.343156	-0.255821	-0.344689	-0.173405	common
LAP3	0.534931	-0.29291	-0.364112		common
LAPTM4A	-0.201027	0.220737			MRI
LARGE1	0.521067	-0.382872	-0.386233	0.383814	common	Yes
LAS1L	-0.208635	0.152626	0.167175		common
LATS1	0.12863	-0.199965	-0.19328	-0.283186	common
LBP	0.531843	-0.201611	-0.325874	4.50219	common	Yes
LCLAT1	0.582246	-0.330881	-0.389726		common
LCN2	1.96334	-0.717352	-0.929196	2.95835	common	Yes
LCP1	0.465132	-0.357692	-0.341175		common
LCP2	0.372489	-0.364347			MRI
LDB1	-0.294267	0.220104	0.202897	-0.441288	common	Yes
LDB3	-0.834933	0.631347		0.849017	MRI
LDHA	0.297722	-0.225688	-0.231973	0.653719	common	Yes
LDHB	-0.737257	0.562904	0.447713	0.5878	common
LDLRAD4	0.412085	-0.372567	-0.539664	0.995074	common	Yes
LFNG	-0.524857	0.27682	0.385888	-0.76391	common	Yes
LGALS2	-0.732283	0.622281	0.465555	-0.948043	common	Yes
LGALS3BP	0.688678	-0.377799	-0.489312		common
LGI2	1.11118	-0.596872	-0.778909	2.7443	common	Yes
LGMN	0.917885	-0.469236	-0.516015	0.710919	common	Yes
LHFPL2	2.25358	-1.10003	-1.20825	0.595377	common	Yes
LHX6	0.389976	-0.508054		0.598453	MRI	Yes
LIG3	0.572765	-0.359141	-0.366703		common
LIMA1	0.313557	-0.202164	-0.202124		common
LIMD1	0.221951	-0.216243	-0.17796	-0.874554	common
LIMS2	-0.680039	0.3649	0.7025	-1.37351	common	Yes
LIN37	-0.203891	0.270246			MRI
LIPA	0.987231	-0.477783	-0.690577		common
LMAN1	0.3263	-0.207803	-0.257246	0.381173	common	Yes
LMBR1L	-0.690376	0.418408	0.487909	-0.597458	common	Yes
LMBRD2	0.171094	-0.175221	-0.193261		common
LMF2	-0.213132	0.201136			MRI
LMLN	0.55562	-0.399172	-0.410111		common
LMO2	-0.524873	0.260831	0.264865		common
LMOD1	-0.387718	0.374603	0.52092	1.06167	common
LMOD2	-0.80607	0.784999			MRI
LNX1	-0.595324	0.383576			MRI
LOX	0.962893	-0.944079	-0.990254	1.19501	common	Yes
LOXL2	1.30241	-0.931337	-1.27516	0.871341	common	Yes
LOXL3	0.571485	-0.401292	-0.413867		common
LOXL4	1.24823	-0.595298	-0.634743	0.476338	common	Yes
LPAR3	-0.412124	0.673126	0.448368	0.637199	common
LPCAT2	0.548903	-0.603242			MRI
LPCAT3	0.465339	-0.251554	-0.37367		common
LPGAT1	0.100826	-0.171209	-0.142779		common
LPL	1.24726	-0.764853	-0.932045		common
LPP	0.419966	-0.290271	-0.372046	0.668739	common	Yes
LRATD1	-0.237564	0.314017			MRI
LRCH3	0.810398	-0.640735	-0.596077	-0.221686	common
LRP1	0.516312	-0.337821		0.720262	MRI	Yes
LRP12	1.52795	-0.585295	-0.970834	0.711305	common	Yes
LRP2	1.19633	-0.406489	-0.765285		common
LRPPRC	0.143233	-0.171303			MRI
LRRC10B	-0.685902	0.433562	0.557573	1.52295	common
LRRC15	3.73247	-3.71932	-3.7272	1.8707	common	Yes
LRRC17	-0.388311	0.430029	0.49839	1.42556	common
LRRC23	-0.372702	0.53897	0.511139	1.23477	common
LRRC26	-0.43671	0.492942	0.483552	2.34567	common
LRRC34	-0.36124	0.441012	0.472405	0.870864	common
LRRC36	-0.414954	0.321948	0.507057	-1.40956	common	Yes
LRRC45	-0.201865	0.193599	0.25955		common
LRRC46	-0.688222	0.631108	0.569043	1.353	common
LRRC56	-0.383465	0.398327	0.421548		common
LRRC71	-0.350381	0.44658	0.415034	1.03765	common
LRRC75A	-0.206556	0.234529			MRI
LRRC8C	0.451527	-0.430547	-0.415579		common
LRRC8D	0.460085	-0.307206	-0.279332		common
LRRCC1	0.360153	-0.234593	-0.302283	-0.385263	common
LRRFIP1	0.26091	-0.197434	-0.266128	-0.469729	common
LRRK1	0.83808	-0.494577		0.826174	MRI	Yes
LRRK2	0.824571	-0.476605	-0.680359		common
LRRN3	-0.458008	0.612794		-1.84803	MRI	Yes
LRWD1	-0.246917	0.234716		0.788851	MRI
LSM7	-0.348491	0.318368			MRI
LTBP1	0.355831	-0.25729	-0.271273	1.58934	common	Yes
LTBP2	1.79743	-1.15686	-1.18188	0.554736	common	Yes
LTBP3	0.462283	-0.292136		0.640144	MRI	Yes
LTBP4	-0.697418	0.4316	0.539047		common
LUC7L2	-0.124218	0.119661		-0.449204	MRI	Yes
LUM	1.74856	-1.23228	-1.33965	1.23888	common	Yes
LY86	0.428605	-0.398375		-0.789242	MRI
LYPD2	-1.36132	1.16355	0.98141	1.13951	common
LYPD6	-0.980335	0.862608		-0.95403	MRI	Yes
LYPLA1	0.196018	-0.156821	-0.193437		common
LYRM1	0.338639	-0.377296		-0.222404	MRI
LYRM4	-0.287861	0.322314	0.268255		common
LYST	0.216677	-0.258618			MRI
LYZ2	0.788521	-0.399221	-0.558974		common
LZIC	0.377862	-0.219749		-0.150294	MRI
LZTS2	-0.21983	0.139143	0.169217		common
MACROD1	-0.516309	0.432148	0.402107	-0.402893	common	Yes
MACROH2A2	-0.235279	0.275338		1.33517	MRI
MAF1	-0.331692	0.213182	0.220645		common
MAFB	1.09633	-0.670994	-0.545851	0.416758	common	Yes
MAGEE1	-0.174527	0.200884			MRI
MAGEH1	-0.394224	0.218351	0.226154		common
MAL	1.07153	-0.472114	-0.774823	-0.887384	common
MALT1	1.23593	-0.975805	-0.962156		common
MAN1A	0.389048	-0.303902	-0.300187		common
MAN1A2	0.358066	-0.347048	-0.358187	0.389322	common	Yes
MAN2A1	0.34717	-0.397092	-0.306248	0.385056	common	Yes
MAN2B1	0.625749	-0.404947	-0.334752		common
MAN2B2	0.503133	-0.176152	-0.212188		common
MANBA	0.5488	-0.337307	-0.370074		common
MANEA	0.378969	-0.262432	-0.355753	0.493454	common	Yes
MAOB	-0.286033	0.269742	0.27089		common
MAP1B	-0.164919	0.179378		1.78382	MRI
MAP1LC3A	-0.255234	0.185229	0.204699		common
MAP2K4	0.28272	-0.188874	-0.262063		common
MAP3K7	0.251176	-0.223745	-0.238228		common
MAP3K9	1.02611	-0.485283	-0.484583		common
MAP4K2	-0.627208	0.324236	0.559329	-1.28544	common	Yes
MAP4K4	0.267477	-0.304854	-0.319809	0.399194	common	Yes
MAP7D1	-0.328582	0.146167	0.179414		common
MAPK15	-0.503042	0.437253	0.536112		common
MAPK1IP1	-0.393261	0.205965	0.297523		common
MAPK3	-0.167076	0.20873		-0.487329	MRI	Yes
MAPK6	0.454259	-0.237072	-0.38703	0.315371	common	Yes
MAPT	-0.810894	0.530821	0.682506	-0.672265	common	Yes
MARCHF1	0.456382	-0.39838			MRI
MARCHF6	0.120665	-0.155012	-0.223328		common
MARCHF8	0.183398	-0.147318	-0.117362		common
MARCKSL1	0.346451	-0.438952			MRI
MARK1	1.11204	-0.699918	-0.75072		common
MARS1	0.268271	-0.235281		0.728969	MRI	Yes
MARVELD1	-0.130816	0.152782	0.162962	0.311146	common
MASKBP3	-0.206822	0.203524			MRI
MAST2	0.318638	-0.257439		0.252856	MRI	Yes
MATN2	0.924767	-0.404591	-0.601167		common
MAU2	0.262024	-0.241024	-0.263825	-0.179849	common
MAX	-0.342668	0.17114	0.217629		common
MBNL1	0.271313	-0.185506	-0.24521		common
MBNL2	0.928452	-0.590275	-0.616116		common
MBTPS2	0.392229	-0.305108	-0.364187		common
MCC	-0.685003	0.494275	0.386566		common
MCCC2	-0.144537	0.171884		0.371067	MRI
MCIDAS	0.697014	0.801969		2.20905	MRI	Yes
MCM10	1.24621	-1.0461		0.565322	MRI	Yes
MCM3	0.336749	-0.279901		0.178422	MRI	Yes
MCM3AP	0.304504	-0.222296			MRI
MCM4	0.165144	-0.203183	-0.189865	0.702895	common	Yes
MCM6	0.341355	-0.301332		0.394523	MRI	Yes
MCM9	0.330386	-0.215097	-0.240601		common
MCOLN2	1.0199	-0.751907	-0.619704	-0.732631	common
MCTP1	0.913888	-0.822378	-0.85433	0.743199	common	Yes
MCUR1	0.342642	-0.274116	-0.245393	-0.214207	common
MDC1	0.296744	-0.260139			MRI
MDFIC	0.219895	-0.132157	-0.208459	-0.264399	common
MDGA1	1.02496	-0.943933	-0.997446	-0.610369	common
MDK	1.04823	-0.797942	-0.76691	0.896338	common	Yes
MDM1	-0.360702	0.198267			MRI
ME3	-1.04782	0.895226		-0.517573	MRI	Yes
MED1	0.143156	-0.139105		0.268285	MRI	Yes
MED14	0.179536	-0.161861	-0.267976		common
MED18	-0.253244	0.345992			MRI
MED19	-0.120849	0.174783	0.183492		common
MED28	-0.24038	0.177324	0.194031	-0.155757	common	Yes
MED31	-0.367377	0.277042	0.328401		common
MED4	-0.275773	0.1872	0.243948		common
MEGF10	1.57596	-1.65854	-2.07556	0.756015	common	Yes
MEGF11	1.91417	-1.92341	-1.60486		common
MEIG1	-0.300104	0.469774	0.428959	1.17414	common
MEPCE	-0.320475	0.249745	0.251029	-0.307318	common	Yes
MESP2	-0.668493	0.458755	0.571077		common
METTL21E	0.905678	-0.698671			MRI
METTL24	-0.29307	0.366184		0.764142	MRI
MFAP1B	-0.21112	0.160756			MRI
MFAP3	0.426566	-0.277354	-0.38878	0.489013	common	Yes
MFAP3L	0.468814	-0.244177	-0.35394	-1.51828	common
MFAP5	1.36928	-0.61747	-0.917918		common
MFNG	-0.379127	0.258771	0.318547	-0.511734	common	Yes
MFSD1	0.307285	-0.144762	-0.27502	0.526761	common	Yes
MFSD12	0.756117	-0.322906	-0.3841	0.464095	common	Yes
MFSD4A	0.906315	-0.537123	-0.724033		common
MGAT3	-0.269223	0.395023	0.247583	-1.47261	common	Yes
MGAT4A	0.559263	-0.301697	-0.33086	-0.502073	common
MGAT5	0.494735	-0.229665	-0.300721	0.393033	common	Yes
MGLL	-0.252359	0.274107		-0.359727	MRI	Yes
MGP	0.805697	-0.488554	-0.641258	0.490614	common	Yes
MGST1	-0.261518	0.329275		0.387046	MRI
MIA3	0.151402	-0.203596	-0.159217	0.241503	common	Yes
MIB2	-0.251598	0.246078	0.363173		common
MICAL3	1.3034	-0.906712			MRI
MICALL2	0.728188	-0.357722	-0.353094	1.219	common	Yes
MID1IP1	-0.261116	0.391614	0.274407	-0.601489	common	Yes
MILR1	0.546691	-0.493727	-0.40982	0.513268	common	Yes
MIPEP	-0.256981	0.227784		0.664144	MRI
MIS18BP1	1.29093	-0.901863	-1.27827		common
MISP3	-0.44658	0.395678	0.395359		common
MITF	0.610389	-0.25918	-0.304203		common
MKI67	1.58977	-0.998907	-1.14658	1.04714	common	Yes
MLEC	0.537292	-0.442392	-0.305883	0.531204	common	Yes
MLF1	-0.394432	0.46152	0.44492		common
MLH3	0.745597	-0.39017	-0.599072		common
MLKL	0.626223	-0.557337	-0.598239	-0.546114	common
MLLT6	-0.24094	0.181276	0.260599	-0.377497	common	Yes
MMGT1	0.211088	-0.204665	-0.200631		common
MMP10	4.25947	-3.19698		6.30583	MRI	Yes
MMP12	4.09031	-1.65697		2.26975	MRI	Yes
MMP13	2.43479	-1.0293		5.32764	MRI	Yes
MMP14	1.40111	-0.913831	-1.06832	1.65512	common	Yes
MMP19	1.8922	-1.34961			MRI
MMP2	2.22904	-0.816145	-1.15899	2.05818	common	Yes
MMP28	-0.515964	0.575031	0.729048	-0.949008	common	Yes
MMRN1	1.3817	-0.766306	-1.01299	1.35741	common	Yes
MMRN2	0.133929	-0.156255		-0.526708	MRI
MND1	-0.554329	0.607385		1.45393	MRI
MNS1	-0.390571	0.292207	0.399651	1.04136	common
MOB1A	0.185527	-0.174736	-0.195193		common
MOB1B	0.142537	-0.171886	-0.257322	-0.332495	common
MOB2	-0.404462	0.209079	0.229915	-0.372394	common	Yes
MON1A	-0.268866	0.196811		0.357835	MRI
MON2	0.449235	-0.50345	-0.442051	-0.470706	common
MORC2A	0.205068	-0.227681			MRI
MORC3	0.172764	-0.251529	-0.184271		common
MORF4L1	-0.123891	0.125899			MRI
MORN1	-0.429074	0.436474	0.410749		common
MORN2	-0.475019	0.324908		0.814703	MRI
MORN3	-0.408215	0.579294	0.476043		common
MPEG1	1.50845	-0.701834	-0.931677		common
MPLKIP	-0.323279	0.243223	0.320786		common
MPND	-0.134518	0.14124		-0.307672	MRI	Yes
MPPED2	-0.727964	0.438491			MRI
MPST	-0.30524	0.243583	0.265437	-0.271516	common	Yes
MPV17	-0.139973	0.16546		0.318966	MRI
MPZ	-0.577671	0.658925			MRI
MPZL2	0.830017	-0.419489	-0.523734	0.558236	common	Yes
MRC1	1.45313	-0.528764	-0.829816		common
MRC2	0.310459	-0.296812	-0.323077	0.638149	common	Yes
MRPL4	-0.258157	0.165428			MRI
MRPL49	-0.280659	0.183369			MRI
MRPS31	-0.222331	0.2708			MRI
MRPS35	-0.14028	0.177762	0.203336	0.147264	common
MRPS9	-0.220973	0.212124			MRI
MRS2	0.127571	-0.179993	-0.182286		common
MS4A14	2.38864	-0.797122	-1.07294	-0.520336	common
MS4A15	-1.61742	1.09198		-2.43077	MRI	Yes
MS4A4A	0.559136	-1.03766	-0.878039		common
MS4A4D	-0.743278	0.466866	0.550313		common
MS4A6C	0.576861	-0.667565	-0.605057		common
MS4A6D	1.69809	-1.00625	-0.901138		common
MS4A7	2.5107	-1.02553	-1.04352	-0.89586	common
MSH3	0.720441	-0.510255	-0.648674	0.49199	common	Yes
MSLN	0.370502	-0.384817			MRI
MSN	0.203651	-0.184995			MRI
MSR1	2.5871	-1.50042	-1.36072	-1.00082	common
MT2	0.636614	-0.6648	-0.840173		common
MTERF4	-0.315907	0.323308	0.363161		common
MTG2	-0.676859	0.506291	0.57895		common
MTMR1	0.302145	-0.19	-0.309405		common
MTMR3	0.351199	-0.354778			MRI
MTMR6	0.501546	-0.302715	-0.379749		common
MTMR9	0.49433	-0.337379	-0.354419	-0.269534	common
MTOR	0.307309	-0.223138		0.205305	MRI	Yes
MTPN	0.410043	-0.218068	-0.259036		common
MTURN	-0.36991	0.265597	0.331041	-0.901636	common	Yes
MUC4	2.0207	-0.567338	-0.704749	2.70606	common	Yes
MUSTN1	-0.475312	0.404637	0.470384		common
MXRA8	-0.301653	0.124533	0.189291	1.2764	common
MYBL1	0.593121	-0.443028		-0.608683	MRI
MYBPC2	2.0928	-1.01889	-0.909863	2.02205	common	Yes
MYBPHL	-1.02925	0.901741		-0.714804	MRI	Yes
MYCBP	-0.231362	0.246038			MRI
MYCBPAP	-0.504443	0.530612	0.489545	1.18852	common
MYCT1	-0.459481	0.276502		-0.904948	MRI	Yes
MYG1	-0.298087	0.238196	0.273158		common
MYH13	-0.783389	0.666036			MRI
MYH7	-0.535366	0.504077			MRI
MYH9	0.267447	-0.261452		0.435888	MRI	Yes
MYL4	-1.04634	0.795291			MRI
MYL7	-1.34094	0.953786	1.0805		common
MYLK3	-0.932595	0.710066	0.750486		common
MYO19	0.729761	-0.637895		0.455294	MRI	Yes
MYO1F	0.725303	-0.52659	-0.46864	-0.546701	common
MYO3B	1.08895	-0.77907		5.92918	MRI	Yes
MYO5A	0.95271	-0.620608	-0.715554	0.541593	common	Yes
MYO5B	0.927055	-0.522742	-0.439338		common
MYO5C	1.17078	-0.552595	-0.620874		common
MYO7A	1.61584	-1.08866	-0.936971	1.06098	common	Yes
MYO9B	0.412129	-0.293233			MRI
MYOF	0.897245	-0.502288	-0.557118	0.976452	common	Yes
MYOZ2	-1.14697	0.916913			MRI
MYZAP	-0.414577	0.471192	0.567026	-2.07935	common	Yes
NAA25	0.309668	-0.320731	-0.308658		common
NAA80	-0.513066	0.326852	0.341182	-0.502812	common	Yes
NAALAD2	0.348255	-0.248041		-0.998586	MRI
NACA	-0.166892	0.176945			MRI
NACC2	0.282355	-0.158383		0.293778	MRI	Yes
NAIP2	1.09437	-0.647503	-0.794594		common
NAIP5	0.754642	-0.502848	-0.552858		common
NAP1L4	-0.154002	0.0989963	0.116717	0.225714	common
NAT9	-0.433482	0.30455	0.388125		common
NBAS	0.407466	-0.397293		0.279691	MRI	Yes
NCEH1	0.658356	-0.333698	-0.496299		common
NCF1	0.490962	-0.499524		-0.663383	MRI
NCK2	-0.342869	0.21597	0.237099		common
NCKAP1	0.275572	-0.212038	-0.258438		common
NCKAP1L	1.05704	-0.603636	-0.618268		common
NCOA1	0.258387	-0.164445	-0.160271		common
NCOA2	0.121642	-0.136764	-0.195681		common
NCOA4	0.597229	-0.37172	-0.537841		common
NCOA6	0.323564	-0.269314	-0.233926	0.281333	common	Yes
NCOA7	0.48522	-0.37923	-0.509029	-0.468255	common
NDC1	0.264926	-0.26233		0.185337	MRI	Yes
NDNF	1.18662	-0.4523	-0.451705		common
NDRG2	-0.869224	0.576925	0.582688	-0.658604	common	Yes
NDRG3	-0.232523	0.177953	0.159796		common
NDUFA4L2	-0.571311	0.319236	0.385939		common
NDUFA6	-0.295204	0.290094	0.244908		common
NDUFB10	-0.339428	0.220482	0.230576		common
NDUFB3	-0.33655	0.243934	0.178399		common
NDUFB8	-0.23067	0.15774			MRI
NDUFS6	-0.11731	0.159637			MRI
NDUFS7	-0.392357	0.221342			MRI
NDUFV1	-0.359477	0.202725	0.251073		common
NECTIN3	-0.279476	0.19625		-0.589481	MRI	Yes
NEDD4	0.329044	-0.202481	-0.288929	-0.279302	common
NEDD9	0.267808	-0.262636	-0.329066	-0.618309	common
NEK5	-0.411036	0.381942	0.538654	1.28082	common
NEK6	0.836257	-0.43123	-0.608111	0.863861	common	Yes
NEK9	0.103698	-0.122708			MRI
NELFB	-0.201321	0.145638	0.177126		common
NENF	-0.356767	0.234561			MRI
NEPRO	0.409788	-0.475623			MRI
NEU3	0.203338	-0.317935			MRI
NFE2L3	-0.570978	0.585906			MRI
NFIB	-0.296419	0.214718		-0.365688	MRI	Yes
NFKBIE	0.381876	-0.479448	-0.554252		common
NGB	-0.60247	0.581441		4.15418	MRI
NGRN	-0.215869	0.22165	0.29708		common
NHLRC2	-0.453825	0.300306	0.301773	-0.411434	common	Yes
NHLRC3	0.842648	-0.386187	-0.425845	-0.314328	common
NHS	1.31875	-0.627235	-0.633758	0.811514	common	Yes
NID1	0.791918	-0.545128	-0.617378	0.806479	common	Yes
NID2	0.508134	-0.387968	-0.514012	0.716268	common	Yes
NIPA2	0.48159	-0.344093	-0.46774	0.335425	common	Yes
NKAIN4	-0.631848	0.44793	0.45892	1.93448	common
NKX2-5	-1.38918	1.17342	1.28552		common
NLGN2	0.34417	-0.323074	-0.313681	0.745088	common	Yes
NLRC3	0.5093	-0.553728	-0.448534	-0.645092	common
NLRC4	0.451992	-0.328956	-0.385151	-0.756277	common
NLRC5	0.652217	-0.743374	-0.599769		common
NLRP1A	0.737376	-0.80426			MRI
NME9	-0.575148	0.600098	0.604876	0.988849	common
NNAT	1.29043	-0.608158	-0.953829	0.376656	common	Yes
NOL7	-0.298233	0.261437	0.241978		common
NOS2	1.62693	-1.01255	-1.26984	-1.14738	common
NPAT	0.190319	-0.214974	-0.289043		common
NPC1	1.05798	-0.550665	-0.562956		common
NPHP4	-0.268203	0.289201	0.320327		common
NPLOC4	0.156767	-0.165009			MRI
NPM1	-0.13259	0.146743		0.381043	MRI
NPR2	-0.288247	0.174513	0.213911		common
NPW	-0.897372	0.666292	0.772647		common
NR1D1	-0.524765	0.905969	0.716695		common
NR1H2	-0.289067	0.153309	0.184832		common
NR1H3	-0.207922	0.156868	0.275514		common
NR2C2	0.70259	-0.636372	-0.652972		common
NR2F1	-0.447923	0.267175			MRI
NR4A1	-1.19748	1.38416		-1.1819	MRI	Yes
NR5A2	1.25881	-0.886588	-1.51117		common
NRARP	-0.652693	0.343557			MRI
NRAS	0.224206	-0.234615	-0.230874		common
NRCAM	1.83767	-0.965797	-1.34146	0.83246	common	Yes
NREP	0.930865	-0.707041	-0.92783		common
NRG2	-0.461553	0.538388			MRI
NRIP1	0.284524	-0.231171	-0.359299		common
NRN1	-1.05638	0.827866	0.537853	-0.895071	common	Yes
NRP1	0.464543	-0.31861	-0.464527	-0.281433	common
NRP2	0.847201	-0.584479	-0.654875	0.48946	common	Yes
NRXN2	-1.46884	0.92973	1.16649	1.1659	common
NSD2	0.427007	-0.434268	-0.415514		common
NSF	0.506523	-0.306375	-0.345148	0.435829	common	Yes
NSFL1C	-0.160316	0.221299		-0.291913	MRI	Yes
NSUN5	-0.404627	0.279813			MRI
NSUN6	-0.377391	0.356905		-0.58512	MRI	Yes
NT5DC2	-0.723509	0.352641	0.607377	0.555745	common
NT5E	0.509937	-0.229064	-0.275325		common
NTF3	-0.940063	1.05242	0.855956	0.596941	common
NUAK1	-0.224325	0.234224	0.304025		common
NUBP2	0.186959	-0.218487			MRI
NUDC	-0.504698	0.216117	0.269507		common
NUDCD2	0.222966	-0.23107			MRI
NUDT13	-0.465541	0.291549	0.313366	-0.403483	common	Yes
NUDT16L1	-0.290291	0.229258			MRI
NUDT3	-0.273134	0.145855	0.178558		common
NUDT4	0.263987	-0.25719	-0.198396	0.475692	common	Yes
NUF2	1.41438	-0.718351	-1.09819	0.469722	common	Yes
NUP155	0.19837	-0.299579	-0.262847		common
NUP160	0.267327	-0.285155		-0.246044	MRI
NUP205	1.39489	-1.05854	-1.40663		common
NUP50	0.26758	-0.226177	-0.269867		common
NUS1	0.244476	-0.218371	-0.249448		common
NUSAP1	0.969958	-0.661706	-0.916525		common
NVL	0.332555	-0.251662	-0.250295		common
NWD1	0.491805	-0.438015		1.53868	MRI	Yes
NXPE5	1.12817	-0.983188	-0.759872		common
NXPH3	-0.500078	0.537426	0.52333		common
NYNRIN	-0.221201	0.258253	0.334008		common
OARD1	-0.384937	0.271048	0.303073		common
OAS1A	0.772538	-0.66068			MRI
OAS2	1.18379	-1.26025	-1.03119		common
OAZ1	-0.207773	0.156469	0.136172	-0.409471	common	Yes
OAZ2	-0.248434	0.151308	0.165476		common
OCRL	0.381205	-0.262989	-0.277145	0.163104	common	Yes
ODAD3	-0.594815	0.54873	0.522376	1.23534	common
ODAD4	-0.534837	0.489527	0.355076	1.23736	common
OGA	0.856365	-0.514939	-0.569651	-0.626624	common
OGFOD1	0.172232	-0.216855			MRI
OGFOD3	-0.384469	0.335965	0.29925		common
OGFRL1	0.271405	-0.269974	-0.218992		common
OGN	-0.847145	0.493186	0.679756		common
OLFML2B	0.647063	-0.399107	-0.551888	1.12816	common	Yes
OLR1	2.08283	-0.752922	-1.42258	-1.42402	common
OMD	-0.843138	0.633196	0.856212		common
OPA1	0.29016	-0.174317	-0.236573		common
OSBPL11	0.238425	-0.330447	-0.311367	-0.502574	common
OSBPL6	-0.180998	0.25532	0.308011		common
OSBPL8	0.202855	-0.23037	-0.359566	0.305433	common	Yes
OSCP1	-0.205483	0.238203	0.232314	0.744181	common
OSMR	0.776446	-0.646848	-0.59225	0.829692	common	Yes
OSTM1	0.383432	-0.233469	-0.315995		common
OTUD1	-0.59309	0.40786	0.465344	-1.36975	common	Yes
OTULINL	0.360733	-0.242994	-0.373497	-1.28831	common
OVOL1	-0.582181	0.478442	0.568326		common
OVOL2	-0.939735	0.700595			MRI
OXCT1	0.271975	-0.179232		0.635885	MRI	Yes
P2RX7	0.470866	-0.324192		-0.647569	MRI
P2RY2	0.625851	-0.435328	-0.467313	0.332092	common	Yes
P2RY6	0.872409	-0.369897	-0.424426	1.00637	common	Yes
P3H1	0.41761	-0.320908		1.04969	MRI	Yes
P3H4	-0.215667	0.206198		1.38775	MRI
P4HA3	2.37108	-1.40335	-1.4034	3.4115	common	Yes
P4HB	0.222864	-0.169919		0.946382	MRI	Yes
P4HTM	-0.656646	0.503137	0.483821	0.468346	common
PABPN1	-0.210504	0.126286	0.125698	-0.309253	common	Yes
PACRG	-0.432744	0.499187	0.501898	1.15717	common
PAIP2	-0.225148	0.201317	0.190864	-0.163164	common	Yes
PAIP2B	0.165322	-0.150606			MRI
PAK3	-0.646104	0.63484		0.450939	MRI
PAK4	-0.417679	0.300695	0.344861	-0.783398	common	Yes
PAK6	1.09641	-0.438635	-0.487012	0.777127	common	Yes
PALS2	0.26683	-0.330526			MRI
PAPOLA	0.522924	-0.376457	-0.391607		common
PAPPA	0.724579	-0.603659		3.23956	MRI	Yes
PAPPA2	2.24613	-1.01817	-1.1883	1.49652	common	Yes
PARD6G	-0.338418	0.298041		0.2717	MRI
PARK7	-0.331312	0.250957	0.238756	0.17165	common
PARP4	0.530991	-0.282092			MRI
PARP9	0.388977	-0.266228	-0.333121		common
PARPBP	0.941908	-0.837981	-1.36462	0.429885	common	Yes
PATJ	0.351778	-0.168806		-0.577253	MRI
PBLD1	-1.18428	0.81249			MRI
PCARE	1.94522	-1.90889		-1.11078	MRI
PCBD2	-0.251586	0.243878	0.216165	-0.38564	common	Yes
PCBP2	-0.203774	0.186894			MRI
PCBP3	-0.486023	0.362188	0.376501	1.27007	common
PCBP4	-0.215436	0.167593		-0.539202	MRI	Yes
PCCA	-0.223278	0.19811			MRI
PCDH1	-0.427767	0.390529	0.431488		common
PCDH7	0.852729	-0.781255	-0.685647	1.70471	common	Yes
PCDHAC2	-0.744314	0.652653			MRI
PCDHB11	0.728146	-0.529266			MRI
PCDHB16	0.406126	-0.294578		-0.390792	MRI
PCDHB7	0.93982	-0.445282	-0.638259	0.764029	common	Yes
PCDHB9	1.00392	-0.371932	-0.555062	-0.405733	common
PCDHGC4	-2.98783	2.30856	1.7102		common
PCED1B	-0.460341	0.260749	0.23855	-0.49971	common	Yes
PCGF3	0.141647	-0.190067	-0.251679	-0.398221	common
PCLAF	1.00091	-0.642798		0.508351	MRI	Yes
PCOLCE2	-0.896343	0.662804	0.733255	-0.897152	common	Yes
PCP4L1	-0.70684	0.461167	0.5908	0.518663	common
PCSK7	0.301869	-0.315467	-0.209198		common
PCYOX1	0.441687	-0.187073	-0.260046	-0.844442	common
PCYT1A	0.384871	-0.272886	-0.246018		common
PCYT2	-0.296332	0.207741	0.243016		common
PDCD1	1.68011	-1.01937			MRI
PDCD6IP	0.21559	-0.197604	-0.141679	-0.387099	common
PDE4A	-0.304216	0.272996	0.282299		common
PDE8B	-0.627083	0.427278	0.386332	-0.492971	common	Yes
PDGFB	-0.311408	0.202826		-0.778997	MRI	Yes
PDGFC	1.10329	-1.27106		0.53069	MRI	Yes
PDGFRB	0.433765	-0.32895		0.722491	MRI	Yes
PDGFRL	1.47803	-0.778042	-1.08891	0.677974	common	Yes
PDIK1L	0.30825	-0.272962	-0.397277		common
PDK2	-0.319777	0.351723		-0.275153	MRI	Yes
PDLIM2	-0.18847	0.177559	0.251295	-0.778227	common	Yes
PDLIM3	-0.565049	0.39495	0.381054	0.634673	common
PDPR	1.08165	-0.484728	-0.644028		common
PDRG1	-0.32484	0.178589	0.229211		common
PDS5A	0.111058	-0.126775	-0.18846		common
PDS5B	0.470807	-0.304613	-0.389117	-0.27481	common
PDXDC1	0.262487	-0.138623		0.410209	MRI	Yes
PDYN	3.01678	-3.75904	-3.23788		common
PDZD8	0.209522	-0.229342	-0.285639	0.331516	common	Yes
PEX1	0.309668	-0.310509	-0.268328	-0.212933	common
PEX10	-0.331696	0.337607			MRI
PFDN2	-0.175846	0.264093	0.19909		common
PFDN5	-0.359802	0.239368	0.286969	-0.238002	common	Yes
PFDN6	-0.317557	0.201601	0.266998		common
PFKFB2	0.405541	-0.614338		-0.698464	MRI
PFKFB4	0.419594	-0.251788			MRI
PGAM1	0.20743	-0.218208	-0.16771	0.349972	common	Yes
PGAP4	-0.329064	0.291315	0.253601		common
PGAP6	-0.266215	0.394552		0.345727	MRI
PGD	0.380747	-0.282122			MRI
PGM5	-0.650278	0.584957	0.651955	0.422412	common
PGPEP1L	-1.24327	0.94447	0.649899	-1.08606	common	Yes
PGRMC1	-0.499427	0.361616	0.378505		common
PGRMC2	-0.284708	0.146266	0.144798		common
PHACTR1	-0.506692	0.33762	0.419645	-1.06971	common	Yes
PHETA1	-0.239909	0.253522		-0.605132	MRI	Yes
PHEX	1.27875	-0.62577	-0.854097		common
PHF1	-0.649316	0.341992	0.478412		common
PHF11A	0.522464	-0.539729			MRI
PHF8	1.08805	-0.83888	-0.716946		common
PHKA1	0.293223	-0.205397	-0.204471	0.445442	common	Yes
PHKB	0.994589	-0.424093	-0.549474		common
PHKG1	-0.953947	0.64036	0.637618		common
PHLDB2	0.432135	-0.398025	-0.475954		common
PI4KA	0.56266	-0.384462			MRI
PIAS4	-0.422703	0.257799	0.202113		common
PID1	-0.195683	0.363818	0.349707		common
PIEZO2	0.773556	-0.499617	-0.60203	1.1262	common	Yes
PIGN	0.511316	-0.253642	-0.423486		common
PIGP	-0.187507	0.240542	0.273021	-0.307294	common	Yes
PIGV	-0.384545	0.184844	0.224235		common
PIK3CG	0.733043	-0.52048	-0.469213		common
PIK3R3	0.745999	-0.567855	-0.720957	0.486804	common	Yes
PIK3R5	0.546299	-0.455737			MRI
PIMREG	1.63387	-0.982516	-1.39084		common
PINK1	-0.36416	0.283988	0.296568		common
PIP4K2A	0.387535	-0.301577	-0.332035		common
PIR	-0.564158	0.55767	0.528474	0.537484	common
PIRA2	1.21633	-0.654859	-0.629678		common
PIRB	0.549111	-0.871525			MRI
PITHD1	-0.439592	0.230499	0.319148	-0.163063	common	Yes
PJA1	-0.350379	0.171208	0.232098	0.293777	common
PKIB	0.670809	-0.37686	-0.367118	1.44147	common	Yes
PKIG	-0.281249	0.189277	0.228491	-0.349582	common	Yes
PKP1	4.87591	-4.5188		1.54501	MRI	Yes
PLA1A	1.77723	-1.15204	-1.65267		common
PLAA	0.206708	-0.239962	-0.254344		common
PLAGL1	-0.521734	0.486878	0.431554	-0.885268	common	Yes
PLCD4	2.81624	-1.12979		0.95852	MRI	Yes
PLD1	0.623914	-0.357931	-0.354791		common
PLD2	0.36196	-0.189717			MRI
PLD4	0.342077	-0.430217			MRI
PLEK	0.681074	-0.538504	-0.529292		common
PLEKHB1	-0.44392	0.364754	0.366017		common
PLEKHB2	0.360734	-0.176978	-0.198082		common
PLEKHM2	0.412444	-0.233868	-0.258341	0.255265	common	Yes
PLEKHO2	0.180989	-0.266464			MRI
PLIN1	-1.04074	0.875989	0.947753		common
PLK5	-0.915104	0.889854	0.857068		common
PLLP	-1.04272	0.761452	0.736267		common
PLN	-0.684015	0.75225		0.959958	MRI
PLOD1	0.302893	-0.403752	-0.433511	0.629668	common	Yes
PLPP3	-0.699164	0.491041	0.506581		common
PLS3	0.403003	-0.170018	-0.229207		common
PLSCR4	-0.348792	0.269104	0.300199		common
PLTP	-0.557406	0.389858	0.47545	1.43944	common
PLXNB2	0.793027	-0.369124	-0.296565	0.740282	common	Yes
PLXNC1	0.453572	-0.378702	-0.42406		common
PMEPA1	0.735911	-0.620091	-0.649738	0.664342	common	Yes
PMP22	-0.55211	0.422835	0.456864		common
PNCK	-0.570856	0.532678	0.504841	1.96943	common
PNKD	-0.607596	0.526232	0.321683	0.248002	common
[truncated: 3,823 more rows]
