# Supplementary material for: Targeting cannabinoid receptor 1 for antagonism in pro-fibrotic alveolar macrophages mitigates pulmonary fibrosis
Source: JCI Insight. 2025 Jul 3;10(15):e187967. doi: 10.1172/jci.insight.187967 (PMC12333952; doi:10.1172/jci.insight.187967)
Supplement: Supporting data values [file jciinsight-10-187967-s035.xlsx]

## Sheet: Figure 1
Figure 1A: % Change in body weight after bleomycin administration in different groups
Days	Bleomycin 1U/kg b.w., O.P.
	wt							CB1-/-							MyCB1-/-							AT2-CB1-/-
0	100	100	100	100	100	100	100	100	100	100	100	100	100	100	100	100	100	100	100	100	100	100	100	100	100	100	100	100
1	96.5	97	100.4	90.5	93.2	95	93.1	92.6	94.9	91.8	92.1	89.7	87	90.6	90.5	90.3	90.6	93.4	92.1	91.5	90.6	93.3	96.8	97.6	90.6	95.6	94.7	100.4
2	97.9	95.3	100	93	98.6	98.6	97.1	84.8	96.7	84.4	95.2	91.8	85.6	83.8	95.4	97.7	94.5	94.8	89.9	98.2	93.1	94.1	95.1	96	93.3	98.2	95.4	97.7
3	90.2	93.9	98.2	91.2	97.1	97.9	91.6	92.2	99.3	89.7	96.5	94.8	94.4	83	94.8	93.5	96.9	92.5	91.5	98.9	90.3	90.4	96.1	94.8	92.2	101.1	94.3	99.6
4	85.3	87.2	91.2	89.1	91.4	96.1	89.8	90.9	93.8	91.8	95.6	83.2	94.9	88.1	91.1	92.6	97.3	90.2	90.4	97.4	86.3	95.6	93.3	92.7	90.2	98.9	89.7	97.7
5	82.1	82.4	87.1	84.2	87.9	92.5	87.6	88.5	90.2	94.7	92.5	82.3	93	85.5	89.1	90.3	102.4	91.8	86.8	95.6	80.9	93.7	88	91.5	88.2	95.6	87.4	94.7
6	78.9	80.7	84.6	82.8	86.8	89	85.5	86.8	83.7	87.7	89.9	78.4	88.8	84.3	85.4	86.8	98.4	90.2	81.7	94.1	76.9	89.3	84.2	87.1	90.2	92.7	85.9	93.2
7	77.2	78	83.1	79.3	85	88.3	82.2	85.2	82.2	90.9	88.1	78	88.8	83.8	84.2	87.1	96.9	89.2	77.5	93.4	75.1	84.1	82.4	87.5	87.8	92.4	84.4	91.3
8	75.4	78	80.9	79.3	85.4	90	79.3	84.8	79.3	90.9	88.5	77.6	89.3	86.8	84.2	86.8	97.3	91.1	79.4	94.9	74	80.4	80.3	87.5	85.5	93.1	79	90.5
9	71.6	80.1	81.3	78.2	84.6	92.5	75.6	81.9	80.1	91.8	89.4	78	90.2	93.2	84.8	88.1	97.3	92.5	76.3	92.3	72.9	79.6	82	89.1	82	91.6	77.1	89
10	68.4	78.4	82.4	80	84.3	92.5	73.8	79.8	83	95.1	88.5	78.9	91.6	92.8	84.8	87.4	98.4	91.8	75.8	91.9	72.3	79.3	80.6	85.9	82	94.5	75.2	88.3
11	66.7	79.1	83.5	78.2	86.1	93.6	71.6	84	80.1	95.9	89	80.6	92.1	93.2	85.7	88.7	97.6	94.8	77.5	92.6	72	80.4	81	83.1	80.4	94.5	73.7	89
12	63.9	79.4	82.7	77.5	86.4	94.7	69.8	84.8	88.8	96.7	89.9	82.3	91.6	91.9	86	92.3	98	94.4	75.5	92.3	71.1	82.2	79.9	81.5	81.2	93.8	72.9	86.7
13		80.1	81.6	77.2	87.5	95	67.6	87.2	88.4	94.7	95.6	86.2	91.2	92.8	82.8	90.3	98	97	76.6	93	70.9	84.4	78.5	83.9	80.8	97.8	72.1	87.5
14		80.4	79.8	72.6	89.3	95		89.3	89.9	95.1	93	88.4	91.6	92.8	86.2	89	99.2	96.4	78.6	93.8	68.6	86.7	79.2	87.1	80.4	98.2	71.4	87.9
15		79.7	80.1	71.9	90.7	94		88.5	92.2	94.7	93.3	87.9	90.7	92.3	85.7	90	98.4	94.1	78	94.9	67.4	87.8	78.9	85.9	81.2	96.4	71	86.4
16		83.1	83.1	74.7	95.4	96.8		91.4	94.9	96.7	93.4	95.7	93.5	100.9	88	91	97.5	98	80.3	96.3	72	95.2	84.2	88.7	88.6	96.7	70.2	93.2
17		84.1	82	73	96.4	95.9		91.4	93.5	95.9	94.7	98.7	93	100	87.1	92.6	95.6	98.7	78.6	96.3	70.3	94.1	82.4	83.9	87.8	96.8	68.3	95.1
18		82.1	80.5	71.9	95	96.4		90.5	92.4	93.8	90.7	95.7	92.1	97.4	84.8	93.5	94.1	98	78.6	95.2	71.5	91.1	78.5	81.9	84.7	95.5	66.8	89.8
19		83.7	79.8	72.5	94.5	95.8		90.4	91.8	93.4	90.5	95.1	93.1	96.2	85.2	93.4	95.6	98.5	79.1	95.6	72.5	91.1	77.5	80.2	84.5	95.4	67.8	90.2
20		84.1	77.2	74.6	93.8	95.2		90.9	91.3	93.8	90.7	94.8	95.3	95.3	86.5	93.9	97.3	99.7	80.6	95.6	75.6	90.7	79.2	79.8	84.3	94.2	69.9	93.9
21		80.5	75.6	75.2	93.1	95.6		91.2	91.4	94.1	90.9	95.6	94.5	94.3	86.1	94.1	98.3	99.3	79.5	97.1	77.8	86.3	79.5	79.6	84.3	94.1		92.9
22		78.7	74.3	76.8	91.7	96.2		91.7	91.3	95.9	91.6	97.8	93.5	98.3	85.7	95.5	101.2	99	80.3	97.4	78.9	86.3	79.9	79.4	85.9	95.8		92.8
24		81.4	76.4	77.1	90.5			91.9	91.2	96.4	88.9	98.3	94.9	97.9	86.5	95.5	102	100.3	82.8	96.3	79.7	85.1	76.8		84.5	97.3		94.7
26		82.8	75.2	78.2	89.5			92.1	91.5	97.6	90.2	98.5	95	98.1	88.5	95.6	101.2	99.5	81.5	95.3	80.1	82.1	75.1		85.2	96.5		95.6
27			78.8	78.9	91.6			92.1	92.5	97.8	91.8	99.1	95.3	98.2	90.2	96.1	101.5	101.4	83.5	94.2	82.3	82.2	77.5		86.3	95.3		94.5
28			81.3	81.2	92.5			92.3	93.1	98.4	92.5	100.5	96.7	97.5	91.2	95.8	102.5	102.3	84.8	93.2	85.5	83.4	79.3		88.8	96.2		92.2
Figure 1B: Level of hydroxyproline (nmole/left lung) in different groups
	Control							Bleo
wt	600	654	784	738	824	903		1170	1300	1662	1868	1378	1476	1389
CB1-/-	555	509	643	850	931	827		967	886	800	900	1014	889	915
MyCB1-/-	720	687	856	678	846	913		1161	1200	955	1091	600	1252	855
AT2CB1-/-	640	543	724	782	801	568		1275	1346	1951	2120	1050	1509
Figure 1D: Forced expiratory volume (FEV- 0.1 mL) in different groups
	Control							Bleo
wt	0.987284	1.03744	1.01908	0.984292	0.994641	0.982918		0.589273	0.388399	0.579882	0.740879	0.541153	0.755524	0.577842
CB1-/-	0.968105	0.908448	1.03744	1.01908	0.977975	0.980485		0.835598	0.921455	1.04319	0.98191	0.945168	0.969774	0.889974
MyCB1-/-	0.780466	1.03744	1.01908	1.01832	1.00804	1.04609		0.897946	1.05422	0.808961	1.02415	0.968629	0.949035	0.900278
AT2CB1-/-	1.04244	0.916383	1.03744	1.01908	1.04947	1.03191		0.76952	0.418595	0.561587	0.352923	0.79556	0.783089
Figure 1E: Forced vital capacity (FVC- mL) in different groups
	Control							Bleo
wt	1.06013	1.03969	0.997405	1.00535	1.02253	0.989925		0.70352	0.679021	0.692917	0.749657	0.676138	0.687015	0.650447
CB1-/-	0.980822	1.03744	1.03586	1.02178	1.05913	1.11707		0.951197	0.865627	0.983671	1.09482	1.10976	1.16029	0.881935
MyCB1-/-	1.05224	1.16063	1.10791	0.964066	0.92771	0.972541		1.02443	1.03771	0.962717	0.9072	0.926544	1.09551	1.07524
AT2CB1-/-	0.960939	1.08849	1.02044	0.945081	1.09634	1.08652		0.47985	0.483912	0.530086	0.830723	0.81393	0.749657
Figure 1F: Compliance (Crs- mL/cmH2O) in different groups
	Control							Bleo
wt	0.0393995	0.040471	0.0411715	0.041422	0.0428526	0.0426335		0.0197103	0.0204513	0.020672	0.0213545	0.0196626	0.0170476	0.0156992
CB1-/-	0.0510591	0.036279	0.0368438	0.0412373	0.0419986	0.0414556		0.0396046	0.0428234	0.031986	0.0424292	0.0431504	0.0439548	0.0442832
MyCB1-/-	0.0403938	0.0422932	0.0453014	0.0410115	0.040699	0.0513727		0.0358633	0.043076	0.0320096	0.041547	0.0414013	0.0389959	0.0477908
AT2CB1-/-	0.0415205	0.0431375	0.0434902	0.0449797	0.044514	0.0446052		0.0266971	0.0248436	0.0227841	0.0120079	0.0159729	0.0184634
Figure 1G: Level of Anadamide (AEA- fmol/mL) in the BALF of different groups
	Control				Bleo
wt	51.88	44.56	55.34		152.16	138.32	104.9	65.7	83	95.68	166	92.22	74.92	179.82
CB1-/-	59.94	21.9	31.12	57.64	21.9	62.24	56.48	53.02	46.1	69.16	34.58
MyCB1-/-	40.34	29.6	72.62		78.38	46.1	34.58	48.42	51.88	89.92	57.64
AT2CB1-/-	29.98	39.94	46.1		121.04	145.24	91.06	69.16	72.62	100.28	157.92
Figure 1H: Level of Anadamide (AEA- fmol/left lung) in the lung of different groups
	Control					Bleo
wt	242	188	269	235	211	290	291	321	292	310	344
CB1-/-	235	211	242	188		297	229	215	298	254	315
MyCB1-/-	214	259	290			271	239	214	336	273	341	290
AT2CB1-/-	188	259	190	214	242	297	282	306	294	323	335

## Sheet: Figure 2
Figure 2B: Expression of CB1R in lung immune cells (% population to live cells)
	wt Control						wt Bleo
Immune Cells	3.19088	3.61371	3.06606	4.99968	3.3235	4.2183	5.38794	4.50522	6.13284	5.30657	5.55632	5.20322
Figure 2C: Expression of CB1R in different of subpopulation of lung myeloid cells (% population to CD45)
	wt Control						wt Bleo
Macrophages	0.44492	0.62133	0.52895	0.64	0.5535	0.5952	1.87568	2.5296	1.8291	1.8624	2.27556	1.83924
Neutrophils	1.33114	1.7553	2.62808	4.61409	2.22236	4.28521	1.8491	1.27763	1.21404	2.72535	0.541734	1.22612
Eosinophils	1.13599	1.33424	0.573013	0.85012	0.788316	0.782065	0.792325	0.608804	0.376052	0.705117	0.427666	0.768977
Dendritic cells	1.49488	1.00492	0.595424	0.777175	0.747826	0.762755	0.865681	0.918349	0.523169	0.903239	0.660383	0.813905
Figure 2D: Expression of CB1R in different of subpopulation of macrophages (% population to macrophages)
	wt Control						wt Bleo
IMs	3.6485	3.8306	2.9985	3.415	2.6666	2.3756	2.1593	2.4805	2.568	2.6024	2.9648	3.2431
Tr-AMs	0.69198	1.10888	1.2974	0.99091	1.1108	1.4127	1.15248	1.8576	1.4976	2.17168	3.5249	2.03546
Mo-AMs	0.059013	0.112338	0.109088	0.08802	0.078597	0.08715	2.19548	1.54305	1.94866	1.71468	1.89981	1.29591
Figure 2F: Total macrophage population (% population to CD45)
Ctrl	Bleomycin (1 U/kg, O.P.)
	wt	CB1-/-	MyCB1-/-
10.4	40.9	14.8	20.2
10.9	19.3	15.7	12.7
10.9	24.1	17.3	18.9
8.43	20.9	13.8	20.6
13.3	26.9	15.2	13.5
15.3	19.7	15.7	13.9
17.8	17.3	13.8	14.8
19.4	24.6	15.7	14.6
16.3	28.7	20.3	10.8
	26	13.1	11.8
	32.1	9.28	11.7
	17.9	17.1	16.1
	31.7	13.1	12.2
Figure 2G: Monocyte-derived alveolar macrophages (Mo-AMs) population in the lung (% population to macrophages)
Ctrl	Bleomycin (1 U/kg, O.P.)
	wt	CB1-/-	MyCB1-/-
8.32	67.5	31.4	36.9
6.35	51.6	30.5	22.6
5.85	42.4	24.5	34.5
5.74	39.5	32.5	29.5
7.41	42.1	40	35
5.95	43.7	21.5	37
10.4	43.1	23.2	28.8
4.1	42.7	21.9	26.9
11.5	35.9	35.8	33.2
	35	27.8	32.5
	36.6	29.1	36.1
	47.4	24.9	20.8
	60.5	20	20.5
Figure 2H: Tissue-resident alveolar macrophages (Tr-AMs) population in the lung (% population to macrophages)
Ctrl	Bleomycin (1 U/kg, O.P.)
	wt	CB1-/-	MyCB1-/-
57	14.2	22.6	29.5
57.9	13.8	42.4	24.3
59.9	14.3	23.1	21.3
53.9	8.06	22.8	12.5
41.8	22.4	26.3	21.2
75.9	10.7	16.2	13.1
39.2	18.8	18.8	22.9
60.6	11	17.1	19.98
50	27.3	26.9	35.2
	18.1	32.5	25.5
	20.4	22	28.2
	28.2	31.9	26.2
	21.5	28.1	33.8
Figure 2I: Interstitia macrophages (IMs) population in the lung (% population to macrophages)
Ctrl	Bleomycin (1 U/kg, O.P.)
	wt	CB1-/-	MyCB1-/-
24.8	19.4	30.8	19.8
28.3	22.6	16.9	18.5
26.7	20.3	20	31.5
31.2	17.1	32.1	33.5
43.8	18.9	20.2	31.4
13	12.3	26.5	35.5
40.2	16.8	21.1	32.3
43.4	11.2	25.9	40.1
28.4	4.48	18.5	18
	4.96	26.4	23.1
	6.04	26.6	22.8
	10.3	27.5	18.7
	10.1	18.7	8.12
Figure 2J: CD206+ Macrophage population in the lung (% population to macrophages)
Ctrl	Bleomycin (1 U/kg, O.P.)
	wt	CB1-/-	MyCB1-/-
6.49	42.7	20	16.2
6.9	23.6	15.6	17.7
7.31	21	13.3	13
5.65	33.4	17.2	11.5
5.9	34.8	7.6	15.4
11.9	18.4	12.9	20.6
18.8	26.3	16.6	18.4
8.64	27.47	23.6	16.6
10.7	25.1	16.9	13.9
	27.4	9.9	7.5
	34.1	9.97	8.76
	31.4	7.04	8.62
	24.7	12.9	6.49
Figure 2K: CD206+ Mo-AMs population in the lung (% population to Mo-AMs)
Ctrl	Bleomycin (1 U/kg, O.P.)
	wt	CB1-/-	MyCB1-/-
5.67	33	17.5	11.3
6.66	19.2	21	21
9.08	18.1	20.2	17.3
5.91	13	22.7	19.4
4.38	28.2	11.6	20.6
9.72	21.2	17.9	20
4.09	21.5	19.3	15.8
1.96	29.34	17.7	18.1
2.76	36.3	25.8	14.9
	19.2	17.1	10.4
	36.3	11.2	11
	32.2	7.77	11.3
	24.6	15.5	9.28
Figure 2L: CD206+ Tr-AMs population in the lung (% population to Tr-AMs)
Ctrl	Bleomycin (1 U/kg, O.P.)
	wt	CB1-/-	MyCB1-/-
33.1	75.4	69.8	40.3
33.9	46.7	50.8	69.5
32.4	57.3	54.9	64.5
32.7	64.3	72.4	39.1
35.7	73.2	74.7	69.7
29.4	71	67.3	77.2
22.9	57.6	73.4	61.3
35.7	45.2	66.2	68.1
37	67.9	67.4	66.6
	68.9	68.1	49.7
	87.3	57.7	51.7
	60.8	53.7	46.6
	69.3	66	37.2
Figure 2M: CD206+ IMs population in the lung (% population to IMs)
Ctrl	Bleomycin (1 U/kg, O.P.)
	wt	CB1-/-	MyCB1-/-
9.88	22.4	8.01	11.9
7.66	30.2	8.51	12.7
8.36	27.98	10.2	9.68
10.4	16.25	7.12	6.62
11.6	29.22	7.75	10.7
11.6	36.96	7.35	7.85
17.6	27.85	5.96	7.36
6.73	17.4	8.04	7.43
7.69	38.7	8.27	12.9
	35.2	7.61	9.76
	28.6	6.57	8.07
	20.3	4.47	12.8
	20.7	10	19.9
Figure 2N: Luminex data (cytokines and chemokines from mice BALF) from different groups
Normalized Mean Expression (Log2)
	Ctrl	Bleomycin (1 U/kg, O.P.)
		wt	CB1-/-	MyCB1-/-
IL-1β	0.982136	1.4368	0.437614	0.00334884
IL-2	0.50403	0.675943	0.471716	-0.326945
IL-2R	1.08508	1.6471	0.563733	1.5624
IL-4	-0.109689	1.18628	0.266761	0.160699
IL-6	2.3497	6.32787	3.84088	3.81711
IL-10	-0.626782	-0.290648	-1.19045	-1.33396
IL-12p70	-1.4123	1.46481	1.40061	1.42887
IL-13	3.66099	3.38015	3.23339	2.69823
IL-17/17α	1.64373	1.95504	1.48067	0.800142
IL-22	1.51314	2.17997	1.62621	1.51313
CXCL-1/GROα	3.59454	4.7371	5.02897	4.84257
CXCL-2/GROβ	-0.319133	1.54008	1.97174	1.09069
CXCL-10/IP-10	1.91346	4.20515	3.39662	3.09776
CXCL-12/SDF-1	8.15178	8.84098	8.4087	8.17902
CCL2/MCP1	4.65835	5.20329	4.25228	4.30335
CCL3/MIP1α	-0.362684	0.58278	0.579623	0.45624
CCL4/MIP1β	-1.79923	-0.173537	-0.666552	-0.675939
CCL5/RANTES	5.87424	6.85069	6.51408	5.85595
CCL7/MCP3	1.41038	5.16211	2.24856	1.66852
CCL11/Eotaxin	3.05116	4.22813	3.32228	3.36422
IFNγ	-2.78627	-1.27605	-1.55854	-2.12384
TNFα	0.183003	2.05348	1.9706	2.07093
M-CSF	0.830301	-0.700976	-0.541415	-1.06417
G-CSF	0.418819	0.867984	0.00633838	-0.481607
GM-CSF	1.03806	1.96926	1.14453	1.11085
LIF	-0.862787	6.07166	4.31139	4.62288
BAFF	7.39896	8.71281	8.73388	8.5841
VEGF-A	5.81115	4.82553	4.10407	4.64173
IGF-1	7.73524	10.8626	9.83086	10.0804
Leptin	5.16563	5.01415	5.12378	4.97568
Osteopontin	12.8346	14.4062	14.4205	14.2715

## Sheet: Figure 3
Figure 3B: Expression (mRNA) of Cnr1 in primary alveolar macrophages (Δ fold control)
Control pAMs	Fibrotic pAMs	Fibrotic pAMs + Rimonabant
1.19257	1.5363	1.15098
0.838523	1.46274	1.22368
0.852801	2.11448	1.11291
1.23186	1.40565	1.07549
Figure 3C: Expression (mRNA) of Tgfβ in primary alveolar macrophages (Δ fold control)
Control pAMs	Fibrotic pAMs	Fibrotic pAMs + Rimonabant
0.95772	1.46479	1.19998
1.04415	1.50033	1.38907
0.755302	1.58501	1.13205
1.32397	1.59643	1.24085
Figure 3D: Expression (mRNA) of Il6 in primary alveolar macrophages (Δ fold control)
Control pAMs	Fibrotic pAMs	Fibrotic pAMs + Rimonabant
0.777527	1.62894	0.91702
1.28613	2.61622	1.47368
0.894865	2.53653	1.47424
1.11749	2.10374	1.68844
Figure 3F: Expression (mRNA) of Cnr1 in MH-S cell line (Δ fold control)
48 h			72 h
Control pAMs	Fibrotic pAMs	Fibrotic pAMs + Rimonabant	Control pAMs	Fibrotic pAMs	Fibrotic pAMs + Rimonabant
1.22809	6.36397	2.04344	0.930451	10.1735	5.08774
0.781911	4.92512	3.28957	0.703062	13.5949	3.87156
1.04139	8.7666	4.02637	1.52867	11.2368	5.25861
0.904524	5.16837	2.34769	0.891927	9.79072	8.60276
1.12728	4.35502	2.58754	1.78906	11.5792	8.72113
0.980723	4.24132	3.86343	0.626678	15.8772	6.29039
Figure 3G: Expression (mRNA) of Tgfβ in MH-S cell line (Δ fold control)
48 h			72 h
Control pAMs	Fibrotic pAMs	Fibrotic pAMs + Rimonabant	Control pAMs	Fibrotic pAMs	Fibrotic pAMs + Rimonabant
0.85388	2.9197	0.98836	1.64147	3.01132	1.74629
1.37281	1.6658	1.05906	0.554279	1.68002	1.60873
0.853089	2.17159	0.789012	1.0991	1.46202	1.20278
0.940705	2.68043	0.918758	0.774522	2.42588	1.07771
1.42286	1.64485	1.50772	1.2655	2.44326	1.25264
0.747111	1.62323	0.879024	1.02024	3.09812	1.46927
Figure 3H: Expression (mRNA) of Il6 in MH-S cell line (Δ fold control)
48 h			72 h
Control pAMs	Fibrotic pAMs	Fibrotic pAMs + Rimonabant	Control pAMs	Fibrotic pAMs	Fibrotic pAMs + Rimonabant
0.656345	1.58799	1.70529	0.677366	4.86903	2.29189
1.29039	2.08623	1.4407	1.04509	5.53787	1.84719
1.18072	2.21253	1.87908	1.41261	3.27015	2.05935
1.06932	3.22019	2.80349	1.02988	6.05434	2.61452
0.854484	3.66319	1.94689	1.12401	5.99748	1.85276
1.09443	2.77908	1.87299	0.863862	5.85832	1.77366
Figure 3I: Expression of CB1R in MH-S cell line (%population to live cells)
48 h			72 h
Control pAMs	Fibrotic pAMs	Fibrotic pAMs + Rimonabant	Control pAMs	Fibrotic pAMs	Fibrotic pAMs + Rimonabant
8.81	28	17.2	10.8	33.3	20.3
8.13	26.3	22.5	9.4	35.3	13.5
12.5	30.4	18.9	7.7	29.5	17.3
7.7	28.9	13.5	9.9	38.7	17.7
7	32.1	23.1	8.8	41.6	15.1
14.7	33.9	15.1	12.6	41.5	20.2
Figure 3J: Expression of CD206 in MH-S cell line (%population to live cells)
48 h			72 h
Control pAMs	Fibrotic pAMs	Fibrotic pAMs + Rimonabant	Control pAMs	Fibrotic pAMs	Fibrotic pAMs + Rimonabant
24.9	44.1	34.1	24.3	48.7	28.4
20.1	45.9	40.1	20.3	58.1	26.1
21.3	48.4	35.4	22.6	50	22.3
20	38.8	32.1	16.4	53.9	29.7
19.5	33.5	33.5	13.8	45.8	26.5
14.6	34.7	26.3	15.3	46.6	36.7
Figure 3K: Expression of CD206+CB1R+ve in MH-S cell line (%population to live cells)
48 h			72 h
Control pAMs	Fibrotic pAMs	Fibrotic pAMs + Rimonabant	Control pAMs	Fibrotic pAMs	Fibrotic pAMs + Rimonabant
3.1374	21.4932	11.5101	4.0956	23.981	8.1024
2.7738	17.1976	9.616	4.848	28.7908	9.4482
4.3026	13.75	12.3034	5.705	26.6336	6.4224
5	20.37	15.7611	4.2012	23.9673	12.5423
4.1595	20.636	16.013	3.245	26.671	13.1045
3.2854	21.7222	16.9109	2.7253	27.084	6.3873

## Sheet: Figure 4
Data Repository: 10.5281/zenodo.10012934
Reference: Christoph H. Mayr et al. ,Spatial transcriptomic characterization of pathologic niches in IPF.Sci. Adv.10,eadl5473(2024).DOI:10.1126/sciadv.adl5473

## Sheet: Figure 5
Figure 5A: Tissue level (µM) of MRI-1867 at 0.5 mg/kg b.w. O.P. dose and 10 mg/kg b.w. I.P. dose in the lungs over 24 h
Time (h)	O.P. (0.5 mg/kg)			I.P. (10 mg/kg)
0.08333	33.2919	26.5152	27.0243	0	0	0
0.5	28.7813	26.3392	25.9008	18.05	12.97	14.86
1	16.8889	14.9831	21.6166	16.4	17.62	12.84
2	24.3734	10.2011	8.8613	21.8	10.24	13.79
4	6.76	7.7	4.34	14.05	12.37	13.52
24	0.16	0.16	0.09	0.37	0.14	0.2
Figure 5B: Area under the curve (AUC- µM x h) of MRI-1867 following O.P. dose of 0.5 mg/kg b.w. and I.P. dose of 10 mg/kg b.w. in the lungs
O.P. (0.5 mg/kg)	I.P. (10 mg/kg)
146.7	217.3
131.5	160
96.77	177.5
Figure 5C: Serum concentration of MRI-1867 (µM) via O.P. route (0.5 mg/kg b.w.) and I.P. route (10 mg/kg b.w.) over 24 h
Time (h)	O.P. (0.5 mg/kg)			I.P. (10 mg/kg)
0.08333	0.23	0.18	0.24	0	0	0
0.5	0.15	0.1	0.14	1.91	0.7	0.21
1	0.12	0.14	0.07	3.21	2	0.87
2	0.13	0.08	0.07	2.37	1.8	3.99
4	0.22	0.21	0.21	3.85	3.03	3.06
24	0.0069	0.0052	0.0037	0.1	0.04	0.08
Figure 5D: Accumulation of MRI-1867 (µM) in the brain via O.P. route (0.5 mg/kg b.w.) and I.P. route (10 mg/kg b.w.) over 24 h
Time (h)	O.P. (0.5 mg/kg)			I.P. (10 mg/kg)
0.08333	0.1	0.0078	0.0087	0	0	0
0.5	0.0071	0.0041	0.0074	0.0662	0.0235	0.0221
1	0.0062	0.0074	0.0032	0.1616	0.0737	0.0494
2	0.0087	0.0042	0.0048	0.0907	0.1391	0.2094
4	0.0268	0.0141	0.0202	0.2867	0.2261	0.2316
24	0.0119	0.0062	0.0063	0.0807	0.0586	0.0741
Figure 5E: Upper gastrointestinal motility assay (% intestinal transit) showing the potency of peripheral CB1R antagonism by different routes and doses of MRI-1867
Veh	ACEA (10 mg/kg, I.P.)
	Veh	MRI-1867
		I.P. (10 mg/kg)	O.P. (1.0 mg/kg)	O.P. (0.5 mg/kg)
33.3	18.4	35.4	32.9	18.2
36.8	17.6	44.7	30.4	16.2
47.4	12.8	43.2	32.4	16
37.8	12	44	26.5	21.9
47.5	21.1	44.2	27.6	17.6
63.2	19.4
57.9	16.4
	18.8
Figure 5F: % Change in body weight after bleomycin administration in different groups
Days	Bleomycin (1 U/kg, O.P.)
	OP-Veh																																					MRI-1867 O.P. (0.5 mg/kg)
0	100	100	100	100	100	100	100	100	100	100	100	100	100	100	100	100	100	100	100	100	100	100	100	100	100	100	100	100	100	100	100	100	100	100	100	100	100
1	96.6	95.7	95.8	96	96.6	100.8	98.2	97.5	98.8	97.8	98.6	97.9	97.7	96.7	97.3	94.1	94.1	96.5	96.2	96	97.2	97.1	96.8	97	97.2	93.5	97	95.5	97.5	97.8	98.5	98.2	97	96.3	89.4	97.4	96
2	98.5	97.1	94.7	97.5	98.1	101.6	99.6	96.8	99.2	96.4	98.2	101.7	95.7	98.2	95.6	97.8	94.9	98.4	96.6	97.4	96	96.4	97.2	97.2	97.6	94.7	98.5	97	97.9	99.3	99.2	97.8	97.7	96.6	91.5	97.8	95.7
3	97.5	95.6	92.5	96.3	97.4	100.5	96.6	96.2	97.8	95.6	91.2	100.5	90.2	99.1	94.2	95.6	90.3	96.2	95.1	93.4	95.6	94.5	98.2	96.6	96.8	95.6	97.9	95.6	96.5	97.4	98.8	96.4	97.1	96.8	92.3	95.8	92.1
4	96.6	93.5	89.8	92.1	96.6	99.6	90	96.4	96.5	96.4	89.7	99.6	87.6	100	93	92.7	86.3	92.2	96.9	90.7	95.2	92.8	97.9	96.2	98	97.1	97.4	93.2	94	94.2	98.1	93.8	95.1	96.3	90.4	94.1	90.6
5	90.8	87.3	84.5	87.7	89.5	93.2	88.2	87.9	90	90.3	85.8	91	82.9	97.8	87.5	85.3	82.7	90.6	92.3	88.5	90.8	87.1	89.3	89.7	93.9	98	91	87.6	81.6	87.3	92.3	84.4	86	88.8	89	87	84.5
6	90	83.7	82.6	86.6	89.1	90	82.4	86.4	86.9	87.4	81.5	88.9	80.6	89.4	84.8	81	80.4	85.9	89.7	86.3	90	86.7	90.7	88.2	93.1	96.7	90.3	88.7	80.9	85.8	92	82.5	86.4	87.3	90.8	86.2	79.9
7	88.2	78.5	78.1	82.4	89.1	88.2	82.5	82.9	82.9	81.7	78.1	83.4	75.3	84.4																								84	79.1	78.8	82.4	89	83.7	87.6	86.1	84	86.7	93.5	94.5
8	87.3	79.4	75.5	83.2	89.3	88.1	80.3	84.1	78.1	80.2	76.3	82.6	71.9	79.7																								85.6	77.3	78.4	82.4	92	87.2	89.2	87.1	87.2	86.7	94.3	95.9
9	87.5	80	75.3	82.4	88	88.7	80.5	83.6	80.5	76.2	75.5	84.2	70.8																									86.8	78.8	78	83.2	92	88.1	91.6	88.8	88.6	87.8	94.3	95.1
10	87	81.4	75.7	82.9	88.6	89.5	81.4	83.8	81.4	76.5	76.2	81.3	71.4																									88.5	80.2	79.6	85.6	93.5	89.2	92.2	89.1	89.5	90.2	93.5	94.6
11	87.4	82.6	76.7	85.8	91.5	89.5	83	86.6	83.5	77.7	78.5		73.2																									90.3	82.4	81.6	87.1	94.3	92.1	93.6	90.3	92.9	92.4	94.3	95.1
12	85.6	81.1	75.7	85.9	90.1	87.9	83.3	86.7	83.9		71.7		72.7																									91.8	82.8	82.4	87.9	95.4	92.5	93.6	91.4	94	93.9	94.3	95.1
13	83.9	79.4		85.9	89.8	86.6	83.3	86.9	85.6		73.8		72.7																									90.7	82.4	83.1	89.1	93.9	92.5	93.6	91.7	91.8	93.2	93.9	95.9
14	83	78.7		86.4	91.4	84.8	84.9	88.5	85.7		76.6		76																									91.4	84.2	83.1	90.2	94.3	93.8	94.4	93.5	93.6	93.5	93.5	95.9
Figure 5G: Level of hydroxyproline (nmole/left lung) in different groups
Ctrl	Bleomycin (1 U/kg, O.P.)
	Veh	MRI-1867 O.P. (0.5 mg/kg)	MRI-1867 I.P. (10 mg/kg)
515	1017	957	810
608	820	802	714
473	1595	823	716
470	841	704	706
329	883	614	800
458	921	723	739
544	919	718	778
437	778	776	861
	1145	784	707
	1102	667	734
	904	599	998
	833	769	681
	934	807	731
	934	880	974
	1053	884	971
	1071	1047	987
	769	882
	1132	691
	911	744
	826	957
		787
		1019
Figure 5I: Forced expiratory volume (FEV- 0.1 mL) in different groups
Ctrl	Bleomycin (1 U/kg, O.P.)
	Veh	MRI-1867 O.P. (0.5 mg/kg)	MRI-1867 I.P. (10 mg/kg)
0.929514	0.788404	0.689369	0.756428
1.05057	0.684403	0.66887	0.784262
0.913338	0.564368	0.719068	0.761283
0.943117	0.761432	0.813413	0.765472
	0.290979	0.787047	0.760441
	0.601755	0.819052	0.857396
	0.779309	0.906613	0.576084
	0.618843	0.835086	0.734653
	0.562911	0.780443
	0.620136	0.911522
	0.493268	0.973991
	0.774757	0.773347
	0.611367	0.744761
		0.560741
Figure 5J: Forced vital capacity (FVC- mL) in different groups
Ctrl	Bleomycin (1 U/kg, O.P.)
	Veh	MRI-1867 O.P. (0.5 mg/kg)	MRI-1867 I.P. (10 mg/kg)
0.955737	0.843165	0.812917	0.906064
1.08219	0.794772	0.785522	0.846631
0.98763	0.646244	0.797019	0.871903
1.1158	0.824131	0.942792	0.879934
	0.827197	0.815045	0.86388
	0.638411	0.879662	0.960981
	0.864237	1.01293	0.682724
	0.704495	0.91781	0.885953
	0.591104	0.848694
	0.722793	0.968908
	0.592621	0.976641
	0.927365	0.891575
	0.624109	0.651159
Figure 5K: Level of Anadamide (AEA- fmol/mL) in the BALF of different groups
Ctrl	Bleomycin (1 U/kg, O.P.)
	Veh	MRI-1867 O.P. (0.5 mg/kg)	MRI-1867 I.P. (10 mg/kg)
19	46.7	33.4	18.4
11	20.7	32.3	17.9
16	88.2	17.3	38.6
	38	27.7	32.3
	48.4	21.9	30.5
	37.5	25.4	30
	28.2	30	27.1
Figure 5L: Level of Anadamide (AEA- fmol/left lung) in the lung of different groups
Ctrl	Bleomycin (1 U/kg, O.P.)
	Veh	MRI-1867 O.P. (0.5 mg/kg)	MRI-1867 I.P. (10 mg/kg)
34	93	43	88
46	96	69	64
57	100	82	75
30	70	69	70
	74	76	45
	96	49	60
	89	63	56
		61	57
Figure 5M: Expression (mRNA) of Cnr1 in lung (Δ fold control)
Ctrl	Bleomycin (1 U/kg, O.P.)
	Veh	MRI-1867 O.P. (0.5 mg/kg)	MRI-1867 I.P. (10 mg/kg)
1.83344	2.25357	1.51154	2.29778
0.441732	3.67715	2.11897	1.72253
0.547879	2.86595	2.36723	1.87619
2.25366	2.3149	2.52148	1.90271
	2.23723	2.65851	2.53058
	2.80917	2.82964	1.98193
	2.99702	2.50992	1.98442
	2.83751	2.13452	2.3177
	2.75343	1.70696
	4.5939	1.50671
	2.44391	0.994267
	2.16456	2.38618
	2.08146	1.80608
	3.70663	2.66464
Figure 5N: Expression (mRNA) of Nos2 in lung (Δ fold control)
Ctrl	Bleomycin (1 U/kg, O.P.)
	Veh	MRI-1867 O.P. (0.5 mg/kg)	MRI-1867 I.P. (10 mg/kg)
1.09337	3.325	3.62287	3.93895
0.833648	4.74531	3.34851	1.76839
0.61915	7.39488	1.63107	1.11478
1.77195	4.28033	3.00766	1.92337
	2.52131	1.64222
	3.82541	1.18899
[truncated: 11 more columns]

## Sheet: Figure 6
Figure 6A: Macrophage population in the lung (% population to CD45)
Ctrl	Bleomycin (1 U/kg, O.P.)
	Veh	MRI-1867 O.P. (0.5 mg/kg)	MRI-1867 I.P. (10 mg/kg)
10.3	20.1	16.3	18.7
9.48	30.7	19.6	15.5
9.48	24.5	14.1	15.1
8.55	20.2	12.7	17.4
7.76	23.4	18.2	18.8
9.41	26.7
7.59	36
Figure 6B: Tissue-resident alveolar macrophages (Tr-AMs) population in the lung (% population to macrophages)
Ctrl	Bleomycin (1 U/kg, O.P.)
	Veh	MRI-1867 O.P. (0.5 mg/kg)	MRI-1867 I.P. (10 mg/kg)
58.6	19.9	21.8	23.1
48.5	22.6	20.9	26.3
64.8	17.3	26.6	20.3
54.6	17.6	20.6	27.9
62.8	14.9	32.7	24.2
61.7	17.9
48.8	22.8
Figure 6C: Monocyte-derived alveolar macrophages (Mo-AMs) population in the lung (% population to macrophages)
Ctrl	Bleomycin (1 U/kg, O.P.)
	Veh	MRI-1867 O.P. (0.5 mg/kg)	MRI-1867 I.P. (10 mg/kg)
7.1	60.3	55.4	47.3
8.68	67.3	47	50.3
5.56	60.3	43.9	58.6
7.73	68.1	41	52.1
5.66	66.1	50	63.4
6.66	69
7.64	67.1
Figure 6D: Interstitial macrophages (IMs) population in the lung (% population to macrophages)
Ctrl	Bleomycin (1 U/kg, O.P.)
	Veh	MRI-1867 O.P. (0.5 mg/kg)	MRI-1867 I.P. (10 mg/kg)
26.9	12.2	17	15.67
32.8	15.25	7.59	18.96
23	13.4	13.6	13.7
27.5	10	27.9	13.6
24.2	11.4	11	16.8
23.3	13.1
32.6	16.56
Figure 6E: CD206+ Macrophage population in the lung (% population to macrophages)
Ctrl	Bleomycin (1 U/kg, O.P.)
	Veh	MRI-1867 O.P. (0.5 mg/kg)	MRI-1867 I.P. (10 mg/kg)
10.7	37	19.4	24.8
13.6	39.8	30.3	18.2
9.29	39.7	22.9	21.9
12.9	29	16.1	30
9.63	50.5	29.8	28.5
11.8	61.5
8.15	43
Figure 6F: CD206+ Tr-AMs population in the lung (% population to Tr-AMs)
Ctrl	Bleomycin (1 U/kg, O.P.)
	Veh	MRI-1867 O.P. (0.5 mg/kg)	MRI-1867 I.P. (10 mg/kg)
18.9	57.9	30	44.7
27.4	60.4	45.8	30.3
14.8	62.7	41.3	40.7
23.6	48.5	35.5	39.7
15.8	53.1	42.4	51.2
18.9	26.6
17.5	39.4
Figure 6G: CD206+ Mo-AMs population in the lung (% population to Mo-AMs)
Ctrl	Bleomycin (1 U/kg, O.P.)
	Veh	MRI-1867 O.P. (0.5 mg/kg)	MRI-1867 I.P. (10 mg/kg)
15.4	46.5	25.7	25.5
17.5	42.6	34	21.5
15.5	50.3	28.2	26.2
17.6	74.9	24.1	39.6
13.9	48.7	37.4	42.1
18.7	43.3
8.53	70.3
Figure 6H: CD206+ IMs population in the lung (% population to IMs)
Ctrl	Bleomycin (1 U/kg, O.P.)
	Veh	MRI-1867 O.P. (0.5 mg/kg)	MRI-1867 I.P. (10 mg/kg)
9.07	22.1	14.3	16.7
9.92	21.4	18	20.8
10.8	23.4	20.9	14.7
13.5	23.9	10.7	14.4
10.4	36	12.6	21.3
15.8	35.4
6.45	30.3
Figure 6I: Luminex data (cytokines and chemokines from mice BALF) from different groups
Normalized Mean Expression (Z-Score)
	Ctrl	Bleomycin (1 U/kg, O.P.)
		Veh	MRI-1867 O.P. (0.5 mg/kg)	MRI-1867 I.P. (10 mg/kg)
G-CSF (CSF3)	-1.13041	1.53211	-0.584343	0.182644
IL-3	1.68301	-0.946715	-0.359691	-0.376603
LIF	-1.48269	1.33228	0.162759	-0.0123516
IL-1b	-1.48388	1.32709	-0.0326217	0.189413
M-CSF	0.775344	1.20134	-0.95671	-1.01997
IP-10 (CXCL10)	-1.21019	1.5708	-0.219031	-0.141583
VEGF-A	1.73188	-0.571197	-0.599611	-0.561071
IL-4	-1.70459	0.792864	0.29753	0.614192
IL-6	-1.56648	1.18502	0.376632	0.00483269
IL-25 (IL-17E)	-1.44465	1.38137	-0.00576164	0.0690471
IL-22	-1.64871	1.04308	0.374805	0.230821
IL-9	1.69138	-0.822872	-0.228166	-0.640345
IL-27	1.39063	-1.2225	0.4439	-0.612036
IL-12p70	-1.54528	1.25201	0.1747	0.118576
GROa (CXCL1)	-1.70861	0.713206	0.302052	0.693355
RANTES (CCL5)	-1.23468	1.52774	0.0755519	-0.368614
TNFa	-1.6495	1.04256	0.366869	0.24007
RANKL	0.806215	-1.16166	1.16195	-0.806504
MCP-3 (CCL-7)	-1.72017	0.634076	0.38629	0.699808
MCP-1 (CCL-2)	-1.5978	1.03199	-0.0502248	0.616038
IL-17A (CTLA-8)	-1.73175	0.547664	0.586775	0.597315
IL-7Ra	-0.0348227	0.804642	0.851016	-1.62084
IL-15	-0.889184	1.65471	-0.681323	-0.0842006
IL-1a	-1.03714	1.53954	-0.713781	0.211386
Eotaxin (CCL11)	-1.31619	1.49718	-0.160137	-0.0208546
IL-2R	-1.59817	1.14458	0.355045	0.0985478
IL-28	1.23707	-0.669914	-1.24795	0.680791
BAFF	-1.66299	1.00802	0.283391	0.371577
MIP-1b (CCL4)	-1.68791	0.624147	0.219145	0.844617
Betacellulin (BTC)	-1.70637	0.84345	0.47933	0.383589
IL-7	1.73178	-0.563673	-0.561775	-0.606328
IL-33	1.15677	-1.60093	0.233633	0.210525
IL-33R (ST2)	-1.63654	0.0923961	1.01806	0.526079
Figure 6J: Fibrogenic macrophage signature (z-scores)
Genes	wt Control			Bleomycin 1 U/kg b.w. O.P.
				O.P. Veh					O.P. MRI-1867 0.5 mg/kg
Arg1	-0.995745	-0.993321	-0.970626	2.25237	2.31555	0.362579	0.572168	2.14859	-0.831555	-0.439435	-0.289117	-0.787686
Cd163	2.63828	1.70771	1.79797	-0.0865879	0.764929	-0.0253612	0.121899	0.356468	-0.222416	0.0306221	0.584323	-0.163662
Cd63	-0.669491	-0.438049	-0.598542	1.31821	1.82928	1.33219	1.4304	2.52014	-0.799539	-0.871435	-0.924252	-0.199333
Cd9	-1.09096	-1.06313	-0.463081	0.459522	0.126482	-0.24871	-0.0926799	1.56342	-1.30501	-1.25442	-1.46993	-1.78999
Fabp4	-0.898307	-0.885363	-0.540279	-0.205968	0.117118	-0.0553791	-0.677675	-0.568388	-1.0061	-1.05137	-1.25907	-0.834799
Fabp5	-1.37696	-1.27374	-1.11427	2.51931	0.963244	1.328	0.642485	1.56384	-0.637339	-0.295267	-0.502265	-0.578484
Gpnmb	-0.878483	-0.87952	-0.827315	0.854656	2.38582	1.52082	1.48963	2.20108	-0.524464	-0.219807	-0.436917	-0.479776
Lgmn1	-0.507144	-0.457843	-0.528952	2.85349	1.78594	0.865598	0.564005	1.84024	-0.868992	-0.861539	-0.0987278	-0.368427
Mertk	-0.0242866	0.597886	0.3607	1.33047	1.51586	1.56062	1.23949	2.04263	-1.35489	-0.260042	-0.376361	-0.275894
Mafb	1.09779	0.1325	-0.0739984	2.33006	0.811403	2.11209	1.74266	0.395689	-0.946944	-0.801332	-0.843221	-0.684651
Pdgfa	-1.0274	-0.973976	-1.05358	0.795242	1.29653	1.56887	1.79556	2.35023	-0.749362	-0.55823	-0.689583	-0.657894
Spp1	-0.929272	-0.911038	-0.895481	3.26142	1.4629	0.833455	1.35198	0.882157	-0.511155	-0.59988	-0.280504	-0.667563
Tgfb1	0.873375	1.33457	1.4574	0.844542	0.975052	0.490967	0.733527	2.01828	-1.20938	-0.946755	-0.799485	-0.795421
Trem2	-0.650966	-0.663735	-0.508586	1.26708	2.20649	2.55612	0.41262	1.74041	-0.529979	-0.423124	-0.199551	-0.185367
Figure 6K: Pathways involved in different phases of fibrosis
	Log2FoldChange O.P. Vehicle (Bleo) vs Control	P-value O.P. Vehicle (Bleo) vs Control	P-Adj O.P. Vehicle (Bleo) vs Control	DIRECTION O.P. Vehicle (Bleo) vs Control	Log2FoldChange O.P. MRI-1867 (Bleo) vs O.P. Vehicle (Bleo)	P-value O.P. MRI-1867 (Bleo) vs O.P. Vehicle (Bleo)	P-Adj O.P. MRI-1867 (Bleo) vs O.P. Vehicle (Bleo)	DIRECTION O.P. MRI-1867 (Bleo) vs O.P. Vehicle (Bleo)
Adenosine Pathway	3.74289	0.000545001	0.0011118	UP	-1.19369	0.022639	0.0349875	DOWN
Angiogenesis	2.30028	3.41286e-07	8.70279e-06	UP	-0.655314	0.00288924	0.0166339	DOWN
Autophagy	-2.52637	8.5567e-06	7.44418e-05	DOWN	0.804783	0.0287822	0.0386288	UP
Cell Cycle	3.0015	2.50357e-05	0.000127682	UP	-0.955679	0.00230096	0.0166339	DOWN
Chemokine Signaling	3.39607	0.000333373	0.00077282	UP	-1.1492	0.0119585	0.0233922	DOWN
Cholesterol Metabolism	2.24148	9.60959e-08	4.90089e-06	UP	-0.634101	0.0277495	0.0386288	DOWN
Collagen Biosynthesis & Modification	5.07262	0.01473	0.0153312	UP	-1.87891	0.0398534	0.0495737	DOWN
Complement Activation	2.45194	0.00133494	0.00189117	UP	-0.934108	0.0147198	0.0242164	DOWN
Cytokine Signaling	4.3435	2.03199e-05	0.000115146	UP	-1.52104	0.00271097	0.0166339	DOWN
De Novo Lipogenesis	0.848005	0.00165724	0.0022843	UP	-0.0303612	0.786945	0.786945	DOWN
ECM Degradation	5.9086	0.00624508	0.00677658	UP	-1.73928	0.0249847	0.0364062	DOWN
ECM Synthesis	5.66523	0.00224646	0.00272726	UP	-2.06316	0.00787284	0.0182559	DOWN
EMT	6.00529	0.00478886	0.00530939	UP	-2.26804	0.0134646	0.0236791	DOWN
Endotoxin Response	1.92346	4.75491e-05	0.000202084	UP	-0.732541	0.00393227	0.0166339	DOWN
Epigenetic Modification	-0.283862	0.00372691	0.00422383	DOWN	0.0681286	0.294239	0.300124	UP
Fatty Acid Metabolism	-2.71761	9.51247e-05	0.000346526	DOWN	0.681304	0.00134732	0.0166339	UP
Focal Adhesion Kinase	4.72131	0.000744969	0.00133874	UP	-1.79599	0.00404132	0.0166339	DOWN
Gluconeogenesis	-1.18377	0.0360022	0.0360022	DOWN	0.798726	0.00351513	0.0166339	UP
Granulocyte Activity	-1.82687	0.000136864	0.000419347	DOWN	0.935251	0.0351361	0.0447985	UP
Hedgehog Signaling	-1.27585	0.000761247	0.00133874	DOWN	0.364131	0.108245	0.117457	UP
Hippo Pathway	-1.10554	0.000636261	0.00120183	DOWN	0.632434	0.0480836	0.0570294	UP
Hypoxia	-1.26487	0.0265707	0.0271021	DOWN	0.483081	0.192933	0.200807	UP
Inflammasome	1.59803	5.68823e-06	7.44418e-05	UP	-0.393163	0.008591	0.0182559	DOWN
Insulin Resistance	-2.44891	0.00125849	0.00189117	DOWN	1.40037	0.00489234	0.0166339	UP
Insulin Signaling	-2.17855	0.00087509	0.00139468	DOWN	0.93388	0.0225483	0.0349875	UP
M1 Activation	1.47341	0.00130095	0.00189117	UP	-0.356522	0.178488	0.189644	DOWN
M2 Activation	1.90339	0.00129439	0.00189117	UP	-0.902244	0.00759186	0.0182559	DOWN
MAPK Cell Stress	3.7709	0.000281224	0.000754864	UP	-1.40946	0.00577615	0.017165	DOWN
MHC Class II Antigen Presentation	2.60309	0.00222364	0.00272726	UP	-0.786069	0.0437121	0.0530789	DOWN
mTOR	-2.63981	0.000595335	0.00116777	DOWN	1.18571	0.0144359	0.0242164	UP
Myofibroblast Regulation	3.30357	0.000457971	0.000973189	UP	-1.24816	0.00858593	0.0182559	DOWN
Neutrophil Degranulation	4.95937	6.10897e-06	7.44418e-05	UP	-1.28248	0.00368695	0.0166339	DOWN
NF-kb	2.70544	0.000139782	0.000419347	UP	-0.894181	0.0060084	0.017165	DOWN
Notch	-1.06476	0.000841142	0.00138381	DOWN	0.370139	0.063387	0.0718386	UP
Oxidative Stress	1.83419	1.39627e-05	0.000101729	UP	-0.592364	0.00605824	0.017165	DOWN
PDGF Signaling	4.13592	0.000323902	0.00077282	UP	-1.35664	0.00668747	0.0179506	DOWN
Phagocytic Cell Function	1.62505	0.00178102	0.00236788	UP	-0.469455	0.056409	0.0653831	DOWN
PI3K-Akt	6.20742	0.000317784	0.00077282	UP	-2.26334	0.00157635	0.0166339	DOWN
Platelet Degranulation	4.21997	0.00181073	0.00236788	UP	-1.74928	0.00818405	0.0182559	DOWN
PPAR Signaling	-2.77881	0.00901141	0.00957462	DOWN	1.43167	0.000770225	0.0166339	UP
Programmed Cell Death	-3.60298	0.000837696	0.00138381	DOWN	1.33628	0.0329707	0.0431156	UP
Proteotoxic Stress	2.49126	0.00229946	0.00272726	UP	-1.20478	0.0123841	0.0233922	DOWN
SASP	2.74219	0.00019843	0.000562218	UP	-0.847494	0.00416929	0.0166339	DOWN
TGF-beta	2.92753	0.000112634	0.000382955	UP	-1.4561	0.00289795	0.0166339	DOWN
Th1 Differentiation	-0.81129	0.00221832	0.00272726	DOWN	0.411317	0.0242458	0.0363687	UP
Th17 Differentiation	2.116	0.0023941	0.00277498	UP	-0.771905	0.0287675	0.0386288	DOWN
Th2 Differentiation	1.82261	8.44049e-05	0.000331127	UP	-0.732182	0.0044185	0.0166339	DOWN
TLR Signaling	4.05718	2.87681e-05	0.000133379	UP	-1.02755	0.0128609	0.0234252	DOWN
Type I Interferon	1.82595	0.000393545	0.000872643	UP	-0.475475	0.0855344	0.0948317	DOWN
Type II Interferon	2.31371	8.75785e-06	7.44418e-05	UP	-0.884709	0.00488297	0.0166339	DOWN
Wnt	-1.72804	1.82152e-05	0.000115146	DOWN	0.797836	0.0102314	0.020872	UP

## Sheet: Figure 7
Figure 5A: % Change in body weight after bleomycin administration in different groups
Day	Bleomycin (1 U/kg b.w., O.P.)
	O.P. Veh
0	100	100	100	100	100	100	100	100	100	100	100	100	100	100	100	100	100	100	100	100	100	100	100	100	100	100	100	100	100	100	100	100	100	100	100	100	100	100	100	100	100	100	100	100	100	100	100	100	100
1																																							99.1	98.6	96.3	94.4	94	93.3	94.5	95.8	97.6	95	96.3
2	96	98.4	99.2	95.9	99.5	97.4	96.8	97.9	96.3	96.4	93.3	100.5	98.3	96.4	95.7	98.5	96.5	97.9	94.6	96.6	97.4	97.2	96.9	96.3	93.6	98.1	96.5	95.4	98.1	97.6	99.7	95.2	93.7	95.8	96.2	98.8	97.5	97.7	91.5	90.9	93.7	90.2	88.4	90.5	91.2	91.4	95.2	92	93.2
3	93.2	97.3	98.6	93	99.5	95.8	93.4	96.2	93.5	95.6	88.8	99.7	96	94.5	92.6	98.2	93.9	96.9	97	96.3	96.1	93.9	101.5	67.6	91.6	99.7	96.8	92.1	96.8	99.7	96.9	92.5	93.2	93.1	95.9	95.4	94.3	96.7	93.4	90.9	91.6	84.6	84.4	88.6	90.8	90.7	95.2	90.6	91.2
4	93.2	94.2	97.2	93.5	97.6	93.7	91.2	95.7	92.2	94.1	91.1	95.3	95.4	93.5	90	99	91.9	98.8	96.8	96.3	94.8	91.9	96.3	91.3	93.6	100.6	99.4	88.2	96.5	101.1	95.7	90.6	93.2	91.5	95.9	94.8	92.4	97	95.9	92.3	90.4	82.1	85.8	93.9	91.4	91.2	94.1	87	87.8
5	90.7	91.5	96.1	93.2	96.2	92.4	92.2	93.8	91.5	95	89.1	94.8	96.4	94.5	89.4	95.7	91.7	98.2	96.8	97.2	92.8	93.7	93.2	91.6	95.3	97.8	96.2	87.2	97.6	97.6	94.6	88.4	91.5	90	91.6	98.3	93.8	93.4	95.6	91.5	87.5	80.7	85.1	93.5	91	90.9	93	86.5	86.6
6	88.9	88.8	97.7	91.3	93.5	93.2	91.7	93.6	90.6	94.7	90.3	90.3	93.4	92.2	90	91.6	92.1	95.4	96.2	96.6	86.6	91.9	92	91.1	94.2	95.4	93.9	85.9	96	95.5	92.9	84.5	90	88.8	88.9	98	91.8	91.1	95.3	88.6	85.7	80	83.7	92.8	90.8	90.5	92.5	86.2	86.1
7	88.3	87.1	96.3	89.2	93.3	92.9	90.4	92.2	89.4	94.7	89.1	88.7	93.4	90.9	88.5	89.8	90.8	92.4	95.7	93.8	80.1	90.4		90.5	92.7	92.3	91	84.7	93.8	92.8	90.1	82.2	88.9	86.7	86.1	97.4	89	84.6	93.4	88	83	79.7	82.3	92.8	90.8	90.7	91.2	87.8	85.8
8	87.7	85.8	94.4	87.5	93	92.9	89.7	89.5	87.1	94.7	86.6	87.7	93.4	88.3	87.9	84.7	90	90.5	94.6	86.2	85	88.8		88.2	92.2	90.4	89.6	83.9	93.6	93.9	90.9	80.4	85.5	87.7	84.8	97.1	90.9	84.6	91.8	86.3	81.4	78.6	81.4	92.4	90.1	89.1	89.3	86.7	83.9
9	87.3	84.1	96.3	91.3	94.3	95	89.7	89.5	86.6	95.6	87.3	85.3	96.7	87.5	87.9	82.2	91	90.2	94.9	86.7	84.5	89.3		89.2	92.2	91.4	88.7	84.4	93.3	92.8	90.6	79.9	86.3	86.9	84.2	97.4	92.6	84.3	92.8	85.8	79.8	77.6	81.4	93.3	89.2	88.4	88.5	85.6	82.4
10	86.4	84.1	94.9	91	93.3	93.8	90.4	93.6	86.4	96.4	86.8	86.4	93.1	86.2	86.6	81.2	89.6	88.4	93.6	88.1	85	90.9		91.6	93.6	90.4	85.8	85.9	92.2	92.9	92.3	79.7	86.9	87.3	85.3	96	92.9	81.3	91.2	86.6	81	79.5	82.6	93.7	90.1	87.4	87.7	86.2	83.4
11	86.3	83.6									87.3							87.6								92.3	89.6					80.1	89	86.3	84.2						81	79.6						86.2	83.4
12	89.4	83.6									89.1							88.7								94.1	89					79	88.9	86.7	83.7						81.2	80.2						83.4	81.7
13	91	85.8									90.8							90.2								96.9	90.2					80.1	89.5	87.5	85.9						82.2	80.7						83.4	82.6
14	91	85.8									93.5															96.9	92.8					81.1	88.9	88.5	85.3						84.3	80.7						82.3	83.1
15	91	86.3									94															99.1	92.8					80.1	90.6	85.8	87.2						82.8	80.4						81.5	83.1
16	89.5	80.5									91.8															91	89.6					80.4	88.9	87.7	84.2						84.5	81.8						80.1	82.9
17	91.4	78.6									90.1															93.2	89.3					79.7	88.9	85.8	84.8						84.3	82.3							81.4
18	91	77									90.1															95.7	90.8					79.7	87.5	86	81.8						84.3	82.1							83.1
19	91.4	78.6									92.1															96.3	89					79.5	87.7	86.5	81						87.5	85.1							83.4
20	92	78.4									91.3															96.9	87.9					79.2	88.3	86.3	80.2						87.9	85.1							85.8
21	91.7	78.1									90.6															98.1	91.9					79.9	88	87.3	79.3						88.3	85.3							85.6
22	90.7	77.8									92.1															96.3	93.9					80.4	88.9	86.3	79.9						87.1	84.6							85.8
23	90.7	77									93.5															96.3	92.8					80.1	88.9	86.7	81.5						88.3	87.4							84.1
24	91.4	76.2									92.1															96.6	91.6					80.1	88.3	86.5	82.9						88.3	85.1							84.8
25	92.9	74.8									89.3															99.1	96.8					81.3	90	88.3	83.7						88.3	86.2							84.8
26	93.8	74.8									95.5															98.1	96.5					81.7	90.9	89.2	84						88.3	86.9							84.4
27	94.4	74.8									98.3															98.5	95.7					82.2	89.5	88.3	80.7						87.7	87.4							85.6
28	93.5	75.3									93.1															99.7	96.8					82	88	88.8	81.5						90.2	90.7							85.6
Figure 5B: Level of hydroxyproline (nmole/left lung) in different groups
Ctrl	Bleomycin (1 U/kg, O.P.)
	Day 10	Day 28
	Veh	Veh	MRI-1867 O.P. (0.5 mg/kg)	Rimonabant I.P. (10 mg/kg)	1400W I.P. (10 mg/kg)	Nintedanib P.O. (60 mg/kg)
761	1461	1447	1099	1199	1027	1128
817	1505	1706	1082	1334	1321	799
1014	1428	1346	1139	1546	1017	972
1132	1283	1526	1238	1222	943	1270
915		1402	879	1456	1417	887
685		1591	1424	1214	1619	929
690		1554	1386	1499	1318	1493
1034		2263	1211	1304	1495
735		1317	1199		1771
		1696	983
		1103	1175
		1200	1182
		1467
Figure 5D: Forced expiratory volume (FEV- 0.1 mL) in different groups
Ctrl	Bleomycin (1 U/kg, O.P.)
	Veh	MRI-1867 O.P. (0.5 mg/kg)	Rimonabant I.P. (10 mg/kg)	1400W I.P. (10 mg/kg)	Nintedanib P.O. (60 mg/kg)
1.20584	1.17311	1.07886	0.961525	1.12385	0.903035
1.21298	0.742421	1.21046	1.10736	0.985124	0.911173
1.21427	1.14088	1.20214	1.15341	1.11516	1.02961
1.19056	0.770837	1.1697	0.923301	1.10493	0.997205
1.26109	0.92505	1.27512	1.05223	0.826061	0.800346
1.16229	0.859496	1.05415	1.03186	0.854116	0.79846
1.11626	0.912403	1.06866	1.04854	0.981137	0.651437
0.826379	0.857709	1.09692	0.926034	0.923109
1.0567	1.01482	0.960977
	0.885807	1.20524
	0.741818	0.825338
	0.650555	0.836355
	0.59556
	1.05237
Figure 5E: Forced vital capacity (FVC- mL) in different groups
Ctrl	Bleomycin (1 U/kg, O.P.)
	Veh	MRI-1867 O.P. (0.5 mg/kg)	Rimonabant I.P. (10 mg/kg)	1400W I.P. (10 mg/kg)	Nintedanib P.O. (60 mg/kg)
1.31341	1.22724	1.26007	0.985219	1.19057	1.0097
1.29591	0.83575	1.23254	1.21355	1.27984	1.03298
1.40045	1.17923	1.28751	1.00718	1.22043	1.12713
1.30764	0.98204	1.27625	1.18208	1.01738	1.11821
1.39684	1.04245	1.41919	1.07539	0.929479	1.0477
1.30143	1.06272	1.23121	1.20071	0.928171	0.918477
1.21608	1.01435	1.18144	1.22194	1.02447	0.748502
0.943759	1.00427	1.24019	1.0019	1.14202
1.20874	1.12764	1.06072
	1.02838	1.45489
	0.753669	0.863548
	0.690389	0.908269
	0.630103
	1.16642
Figure 5F: Compliance (Crs- mL/cmH2O) in different groups
Ctrl	Bleomycin (1 U/kg, O.P.)
	Veh	MRI-1867 O.P. (0.5 mg/kg)	Rimonabant I.P. (10 mg/kg)	1400W I.P. (10 mg/kg)	Nintedanib P.O. (60 mg/kg)
0.0460083	0.0441339	0.0478139	0.0509161	0.044681	0.0403898
0.0547592	0.0198636	0.0545605	0.0507294	0.0425148	0.0417381
0.0608328	0.043784	0.0504913	0.0439558	0.0439111	0.0509019
0.0565809	0.0393053	0.0527935	0.0434964	0.0544319	0.0470079
0.0586438	0.0503562	0.0583707	0.0496223	0.0399732	0.0350126
0.0531221	0.0480401	0.0519331	0.0486837	0.040544	0.0372334
0.0561137	0.0457143	0.0499547	0.0422182	0.0506749	0.0247943
0.0572361	0.0443082	0.0483905	0.0450477	0.0494668
0.0530578	0.0462411	0.0436861
	0.0427438	0.0575611
	0.0332429	0.0394579
	0.0430052	0.0449639
	0.0292743
	0.0503181
[truncated: 47 more columns]

## Sheet: Figure 8-9 Genes
	OPVeh vs Control	OPMRI vs OPVeh	Nintedanib vs OPVeh	GSE92592	Group	Human
A2M	1.20778	-2.28489	-1.96514	1.09313	common	Yes
ABCC1	0.41577	-0.296039	-0.278815	0.228833	common	Yes
ABCE1	0.245925	-0.203999	-0.260037	0.430089	common	Yes
ACKR1	1.96626	-1.83877	-1.29269	1.50502	common	Yes
ACKR4	-1.11197	1.15233	1.10372	-1.64365	common	Yes
ACP2	0.539975	-0.293001	-0.338411	0.281414	common	Yes
ACSF2	-0.407268	0.357069	0.247846	-0.276386	common	Yes
ACTN1	0.488972	-0.253631	-0.231259	1.32405	common	Yes
ACVRL1	-0.652577	0.417108	0.506808	-0.875339	common	Yes
ADAM12	1.67429	-0.959925	-1.91596	3.11539	common	Yes
ADAM9	0.609926	-0.326776	-0.359903	0.753057	common	Yes
ADAMTS12	2.07848	-1.94395	-2.28378	0.881512	common	Yes
ADAMTS2	1.23591	-0.725053	-0.953759	1.45304	common	Yes
ADAMTSL2	0.687396	-0.454598	-0.477599	0.424881	common	Yes
ADRA1D	-0.498045	0.616063	0.769606	-0.773912	common	Yes
ADRB1	-0.566864	0.352054	0.575067	-1.82031	common	Yes
AKTIP	-0.439194	0.23984	0.238259	-0.539243	common	Yes
ALDH18A1	0.634397	-0.464881	-0.345581	1.17981	common	Yes
ALDH2	-0.595778	0.401031	0.507669	-0.888371	common	Yes
AMIGO1	-0.420735	0.307913	0.290012	-0.363784	common	Yes
AMMECR1L	0.457494	-0.435143	-0.45207	0.480739	common	Yes
AMOTL2	-0.316092	0.248399	0.265284	-0.694231	common	Yes
ANKRD34B	2.2271	-1.46604	-1.4054	1.88444	common	Yes
ANP32A	-0.329908	0.255433	0.239959	-0.428312	common	Yes
AOC3	-0.356685	0.298831	0.416056	-0.381021	common	Yes
AP4S1	-0.375754	0.223867	0.230161	-0.380442	common	Yes
APOE	0.581175	-0.575522	-0.586519	1.06704	common	Yes
ARAP3	-0.515372	0.328978	0.472694	-0.931852	common	Yes
ARCN1	0.18063	-0.151212	-0.163119	0.322983	common	Yes
ARHGAP11A	1.03169	-0.536064	-0.887865	0.756465	common	Yes
ARHGEF15	-0.574868	0.291604	0.376486	-1.36316	common	Yes
ARID3B	-0.359373	0.298565	0.368681	-0.404606	common	Yes
ASGR1	-2.1256	0.870446	0.928105	-1.14132	common	Yes
ASPM	1.17157	-0.725107	-1.13673	0.779299	common	Yes
ATOH8	-0.736792	0.337305	0.407932	-1.07954	common	Yes
ATP13A3	0.366226	-0.167748	-0.26115	0.837404	common	Yes
ATP8B1	0.819156	-0.59779	-0.683839	0.756074	common	Yes
AURKB	0.924346	-0.589152	-0.883999	0.858767	common	Yes
B3GNT3	0.482912	-0.352361	-0.251517	3.01477	common	Yes
B4GALT2	0.628414	-0.337531	-0.345341	0.87056	common	Yes
BAG5	-0.48352	0.202811	0.303718	-0.156022	common	Yes
BAMBI	-0.742852	0.429616	0.47063	-0.538128	common	Yes
BEX2	-2.83462	1.83686	1.74942	-0.571192	common	Yes
BEX4	-1.57979	0.923312	0.858905	-0.3849	common	Yes
BGN	0.45346	-0.294066	-0.37237	1.09009	common	Yes
BHLHE22	1.74113	-0.921206	-1.09853	2.21722	common	Yes
BICC1	0.687709	-0.419974	-0.446934	0.653365	common	Yes
BMP2K	0.339032	-0.311853	-0.268884	0.326168	common	Yes
BSDC1	-0.263215	0.186855	0.187092	-0.322928	common	Yes
BUB1B	1.17116	-0.699629	-1.07684	0.970718	common	Yes
BZW1	0.194598	-0.198593	-0.261629	0.413913	common	Yes
C1QTNF3	2.88766	-2.10047	-2.51532	0.750374	common	Yes
C1QTNF6	1.16249	-1.00832	-0.96393	0.693906	common	Yes
C4B	0.80336	-0.528807	-0.367067	1.56663	common	Yes
C6	0.549341	-0.290047	-0.457893	1.43117	common	Yes
CACNA1C	0.564103	-0.380226	-0.329578	0.676973	common	Yes
CALCOCO1	-0.297198	0.372772	0.311428	-0.55415	common	Yes
CALD1	0.263505	-0.312925	-0.23256	0.743066	common	Yes
CALU	0.371524	-0.308616	-0.289234	1.17135	common	Yes
CAMK1D	0.579438	-0.369431	-0.403913	0.536436	common	Yes
CAMK2D	0.166821	-0.169761	-0.183876	0.205703	common	Yes
CAMK2N1	-0.599033	0.327673	0.364395	-0.542512	common	Yes
CAPN6	1.04092	-0.446803	-0.813463	1.1935	common	Yes
CAPRIN1	0.341737	-0.226019	-0.305076	0.423174	common	Yes
CASK	0.259259	-0.172389	-0.192873	0.540893	common	Yes
CAT	-0.289821	0.400506	0.236054	-0.821952	common	Yes
CAV1	-0.378955	0.27062	0.288326	-1.73398	common	Yes
CAVIN1	-0.387238	0.220414	0.240807	-0.640466	common	Yes
CBX7	-0.879126	0.557337	0.717991	-0.408835	common	Yes
CCDC25	0.306227	-0.352633	-0.347189	0.190484	common	Yes
CCDC42	-0.937781	0.902013	0.893169	-0.698169	common	Yes
CCDC6	0.225197	-0.285103	-0.262679	0.201236	common	Yes
CCDC80	1.5691	-1.00211	-1.21446	1.57027	common	Yes
CCDC85C	-0.3526	0.258261	0.24379	-0.475803	common	Yes
CCDC9	-0.251976	0.213963	0.248824	-0.278956	common	Yes
CCDC92	-0.658351	0.39212	0.534048	-0.33562	common	Yes
CCM2L	-0.503058	0.33471	0.361383	-1.77754	common	Yes
CCN4	1.71706	-0.967735	-1.45794	2.75317	common	Yes
CCNB1	1.81153	-0.897797	-1.45179	0.908168	common	Yes
CCNG1	1.05132	-0.479818	-0.381973	0.266239	common	Yes
CCR2	0.985977	-0.794787	-0.677444	0.611213	common	Yes
CCRL2	-0.467438	0.376071	0.424717	-0.591937	common	Yes
CD177	1.4628	-1.19925	-1.04465	2.91341	common	Yes
CD2	-0.466102	0.300091	0.358198	-0.479455	common	Yes
CD248	0.497389	-0.430493	-0.546274	1.76302	common	Yes
CD276	1.40145	-0.654649	-1.00497	0.818199	common	Yes
CD69	-0.819175	0.43365	0.508129	-0.844268	common	Yes
CD84	0.937938	-0.556854	-0.51462	0.754749	common	Yes
CDC37	-0.203828	0.0893277	0.149856	-0.267438	common	Yes
CDC42EP2	-0.836538	0.33713	0.399171	-0.643101	common	Yes
CDCA2	1.24206	-0.773377	-0.99963	1.26419	common	Yes
CDCP1	2.139	-1.11449	-0.951554	0.366583	common	Yes
CDH11	0.722766	-0.293868	-0.489468	0.871737	common	Yes
CDHR1	2.9424	-1.81765	-1.77259	1.13029	common	Yes
CDK10	-0.260623	0.287284	0.278371	-0.75648	common	Yes
CDKN2A	1.39697	-0.838142	-0.833235	0.811396	common	Yes
CDO1	-0.857403	0.53415	0.665141	-1.11234	common	Yes
CELSR1	0.994749	-0.389308	-0.446367	0.449503	common	Yes
CEMIP	3.69033	-2.23841	-2.45893	1.8835	common	Yes
CENPE	1.24642	-0.836019	-1.06184	0.539046	common	Yes
CENPF	1.33834	-0.844762	-1.48274	0.987969	common	Yes
CEP55	1.408	-0.702026	-0.972583	0.980569	common	Yes
CERCAM	0.763382	-0.372873	-0.581496	1.8455	common	Yes
CERS6	0.290022	-0.348129	-0.257536	0.590324	common	Yes
CFB	0.633888	-0.504322	-0.619086	1.71272	common	Yes
CHCHD6	-0.549486	0.358997	0.471736	-0.334033	common	Yes
CHCHD7	-0.68852	0.34591	0.31099	-0.584316	common	Yes
CHD4	0.330501	-0.260558	-0.251464	0.622923	common	Yes
CHL1	2.7322	-2.24582	-2.41199	1.2568	common	Yes
CHODL	3.5873	-2.40251	-2.22995	0.482122	common	Yes
CHST1	-0.861733	0.530061	0.408362	-0.707392	common	Yes
CHSY3	1.41716	-0.665632	-1.02958	0.569984	common	Yes
CILP	2.59691	-1.48227	-1.56159	2.66925	common	Yes
CKAP5	0.213179	-0.138955	-0.244206	0.302559	common	Yes
CLDN12	0.216389	-0.21634	-0.193493	0.196024	common	Yes
CLDN2	2.23148	-1.18808	-1.46298	1.72666	common	Yes
CLDN23	-0.806202	0.516327	0.504728	-0.347458	common	Yes
CLDN5	-1.1306	0.583347	0.509443	-0.836773	common	Yes
CLEC5A	1.21871	-0.959531	-0.917733	0.812136	common	Yes
CLIP1	0.671191	-0.542852	-0.391185	0.304122	common	Yes
CLK3	-0.377111	0.141202	0.208788	-0.245083	common	Yes
CLTC	0.300965	-0.24703	-0.286347	0.658216	common	Yes
CLU	0.741689	-0.508273	-0.636644	1.26276	common	Yes
CMTM8	-0.509892	0.419223	0.339609	-0.564058	common	Yes
CNBP	-0.390746	0.166182	0.210618	-0.200674	common	Yes
CNTRL	0.369893	-0.255934	-0.265861	0.614319	common	Yes
COL10A1	4.3023	-3.52856	-4.27745	3.7178	common	Yes
COL11A1	3.01126	-2.15169	-3.15901	2.75907	common	Yes
COL14A1	1.04222	-0.43771	-0.530237	2.50328	common	Yes
COL15A1	1.45566	-0.875498	-1.30291	2.5506	common	Yes
COL18A1	0.520827	-0.400837	-0.443626	1.527	common	Yes
COL1A1	1.50801	-0.952253	-1.38472	3.62467	common	Yes
COL1A2	1.27229	-0.796071	-1.09184	2.33832	common	Yes
COL24A1	3.84929	-1.87146	-1.84343	1.06342	common	Yes
COL28A1	2.27425	-0.791279	-1.23168	0.960034	common	Yes
COL3A1	1.96152	-0.947199	-1.37936	3.47348	common	Yes
COL4A1	0.970211	-0.694403	-0.775448	1.4013	common	Yes
COL4A2	0.763875	-0.51104	-0.530453	1.10986	common	Yes
COL5A1	1.0289	-0.874534	-1.09321	2.28208	common	Yes
COL5A2	1.99975	-1.22531	-1.50209	2.37381	common	Yes
COL6A1	0.707446	-0.293564	-0.34894	1.31664	common	Yes
COL6A3	1.13564	-0.663684	-0.833326	2.51252	common	Yes
COL7A1	1.37093	-1.13273	-1.04922	2.12533	common	Yes
COL8A1	1.1821	-1.03747	-1.05262	0.874832	common	Yes
COLGALT2	-0.545406	0.41127	0.420373	-0.567541	common	Yes
COMP	1.04786	-0.950848	-0.863175	4.38039	common	Yes
COPB2	0.234414	-0.174364	-0.166184	0.58982	common	Yes
COX17	-0.40978	0.236888	0.303441	-0.263222	common	Yes
COX4I2	-0.634343	0.253276	0.399976	-1.10823	common	Yes
CP	0.546824	-0.346597	-0.479819	2.35347	common	Yes
CPSF2	0.224071	-0.280906	-0.292591	0.204046	common	Yes
CPXM1	1.3697	-0.761833	-0.832714	2.95429	common	Yes
CPXM2	1.19798	-0.795237	-1.03474	1.50159	common	Yes
CRACR2A	0.701241	-0.322745	-0.381063	1.08182	common	Yes
CSAD	-0.37487	0.299958	0.307814	-1.08563	common	Yes
CSE1L	0.198485	-0.252286	-0.213799	0.286666	common	Yes
CSNK1A1	0.106498	-0.110282	-0.129289	0.187573	common	Yes
CSNK1G1	0.470705	-0.22461	-0.284541	0.166193	common	Yes
CTDSP1	-0.288607	0.21561	0.245748	-0.35345	common	Yes
CTHRC1	1.27258	-0.933541	-1.62269	3.27437	common	Yes
CTSA	0.618991	-0.259436	-0.389088	0.422663	common	Yes
CTSB	0.969852	-0.546662	-0.589277	0.920753	common	Yes
CTSK	2.31007	-0.857834	-1.09018	2.01409	common	Yes
CTTN	0.337776	-0.170141	-0.148992	0.170128	common	Yes
CXCL12	0.689079	-0.442509	-0.454018	0.983828	common	Yes
CYB5A	-0.322537	0.262598	0.262456	-0.44832	common	Yes
CYP27A1	-0.44576	0.345135	0.344454	-0.467395	common	Yes
CYP4B1	-1.18326	0.743403	0.855846	-0.482678	common	Yes
CYP7B1	1.00098	-0.790052	-0.716467	1.36409	common	Yes
DAPK2	-0.285682	0.237773	0.251408	-2.05442	common	Yes
DBN1	0.80297	-0.409709	-0.480978	0.686012	common	Yes
DCLK1	1.03698	-0.72251	-0.698289	1.69228	common	Yes
DDB1	0.374814	-0.22933	-0.225228	0.720996	common	Yes
DDIT3	-0.695462	0.337115	0.402113	-0.342616	common	Yes
DDO	-0.309545	0.414743	0.472923	-0.618386	common	Yes
DDX21	0.196204	-0.3297	-0.2655	0.633733	common	Yes
DELE1	-0.363693	0.279806	0.282478	-0.365333	common	Yes
DHX9	0.357716	-0.296896	-0.220259	0.450132	common	Yes
DIPK2A	-0.342214	0.253168	0.222093	-0.454852	common	Yes
DKK3	0.459469	-0.24178	-0.25007	0.922987	common	Yes
DLGAP5	1.25961	-1.00199	-0.991669	1.08233	common	Yes
DLL4	-0.271154	0.293234	0.326946	-1.05445	common	Yes
DMTN	-0.396361	0.300755	0.237123	-0.359286	common	Yes
DNAJC10	0.317715	-0.27258	-0.254886	0.664537	common	Yes
DNAJC5	0.130862	-0.176046	-0.186758	0.584573	common	Yes
DOK4	-0.424599	0.31127	0.303747	-0.446091	common	Yes
DPH7	-0.271602	0.32289	0.469817	-0.266014	common	Yes
DPYSL2	-0.508455	0.345794	0.422463	-0.481232	common	Yes
DTD1	-0.353726	0.288156	0.324923	-0.226183	common	Yes
DUSP1	-1.4419	1.04789	0.878884	-1.14133	common	Yes
DYNLL2	-0.323564	0.194121	0.256661	-0.140918	common	Yes
DYSF	0.454042	-0.429677	-0.379721	0.543418	common	Yes
DZIP3	0.801775	-0.637503	-0.875707	0.726314	common	Yes
E2F3	0.721596	-0.374278	-0.473259	0.650361	common	Yes
E2F8	0.851582	-0.531634	-0.72064	1.09168	common	Yes
ECT2	1.213	-0.753528	-1.01366	0.667447	common	Yes
EDA2R	1.74139	-0.680109	-0.705933	0.72227	common	Yes
EDN3	-0.599555	0.379865	0.492143	-2.92633	common	Yes
EDNRB	-0.985635	0.859102	0.560509	-1.55799	common	Yes
EGFL7	-0.719559	0.320974	0.426981	-1.56167	common	Yes
EIF3A	0.147287	-0.181597	-0.201048	0.389567	common	Yes
EIF4E3	-0.219227	0.137891	0.244741	-0.47439	common	Yes
EIF4EBP2	-0.259845	0.138996	0.222139	-0.18281	common	Yes
EIF4G2	0.209448	-0.254715	-0.272444	0.159531	common	Yes
EIF5A2	0.53991	-0.386296	-0.396412	0.323158	common	Yes
ELN	2.54179	-1.80028	-2.04387	1.44525	common	Yes
EME1	1.23141	-0.893238	-0.72392	0.588289	common	Yes
EMG1	-0.259168	0.163323	0.207954	-0.276057	common	Yes
EMILIN1	0.488647	-0.362613	-0.355863	1.73571	common	Yes
ENC1	0.894353	-0.437713	-0.656166	0.812068	common	Yes
ENHO	-0.959606	0.572841	0.566738	-2.3183	common	Yes
ENO1	0.305942	-0.291201	-0.218631	0.474985	common	Yes
ENTPD1	0.400857	-0.350631	-0.264963	0.619708	common	Yes
ENTPD7	0.316262	-0.357838	-0.3295	0.809752	common	Yes
EPAS1	-0.513238	0.35678	0.553221	-0.7429	common	Yes
EPB41L4A	-0.253851	0.238689	0.326054	-0.398908	common	Yes
EPHA3	0.993912	-0.869397	-1.09615	1.51984	common	Yes
ESCO2	1.27233	-0.904543	-1.19577	0.804747	common	Yes
EXT1	0.659195	-0.371871	-0.435676	0.321184	common	Yes
FAAH	-0.251311	0.3078	0.35417	-0.668299	common	Yes
FABP12	-1.28744	1.1043	0.844916	-4.00608	common	Yes
FAM120A	0.317635	-0.237645	-0.224214	0.259409	common	Yes
FAM162B	-0.769788	0.493801	0.820008	-1.27963	common	Yes
FAM180A	0.809703	-0.533554	-0.659641	0.811773	common	Yes
FAM193B	-0.339657	0.189004	0.269421	-0.910415	common	Yes
FAM219A	-0.510315	0.260256	0.386984	-0.435256	common	Yes
FANCC	-0.377024	0.306379	0.390137	-0.415832	common	Yes
FAT1	0.865244	-0.510389	-0.457124	1.27326	common	Yes
FBH1	0.282819	-0.143526	-0.121908	0.30421	common	Yes
FBLN2	0.92125	-0.5644	-0.861163	2.08419	common	Yes
FBLN7	1.84548	-0.867149	-1.03031	0.532273	common	Yes
FBN1	1.49107	-0.937213	-1.27483	2.04556	common	Yes
FBN2	1.42069	-1.89784	-2.08845	1.20455	common	Yes
FBXL12	-0.345333	0.234357	0.353644	-0.324925	common	Yes
FCGR2B	1.17574	-0.798336	-0.547046	0.642595	common	Yes
FGFR4	-0.994091	0.651062	0.760537	-0.788519	common	Yes
FHDC1	-0.265779	0.396511	0.375094	-0.654507	common	Yes
FHL1	-0.333608	0.197861	0.298944	-0.355866	common	Yes
FHOD3	0.621405	-0.650468	-0.607256	1.22847	common	Yes
FIBIN	-1.21742	0.712815	0.756175	-1.41176	common	Yes
FLNA	0.611847	-0.59329	-0.41169	0.710653	common	Yes
FLNB	0.47093	-0.44556	-0.318621	0.742542	common	Yes
FMO5	-0.491941	0.373472	0.432597	-1.15283	common	Yes
FMOD	1.8261	-1.16669	-0.970693	0.84361	common	Yes
FN3K	-0.685407	0.648923	0.708879	-0.46148	common	Yes
FNDC1	1.19739	-0.636001	-0.789833	1.96936	common	Yes
FNDC3B	0.860448	-0.610529	-0.681587	0.429206	common	Yes
FOXF1	-0.952921	0.446432	0.524075	-1.11365	common	Yes
FOXM1	0.843674	-0.604234	-0.861041	0.860215	common	Yes
FOXO4	-0.5159	0.330852	0.437579	-0.429499	common	Yes
FRA10AC1	-0.15833	0.194857	0.200515	-0.607665	common	Yes
FRMPD1	-0.461049	0.397923	0.44819	-1.67546	common	Yes
FRZB	2.18044	-2.25492	-2.17777	0.565837	common	Yes
FST	0.83585	-0.990029	-0.898396	0.906816	common	Yes
FSTL1	1.24475	-0.815243	-0.986903	1.22284	common	Yes
FURIN	0.239684	-0.183549	-0.179349	0.512676	common	Yes
FXYD1	-0.842007	0.581468	0.600985	-0.742911	common	Yes
GABARAPL1	-0.498734	0.352618	0.373637	-0.522475	common	Yes
GABARAPL2	-0.280062	0.173936	0.24413	-0.16136	common	Yes
GALNS	0.891729	-0.430448	-0.460977	0.530903	common	Yes
GALNT1	0.372273	-0.275801	-0.324023	0.582024	common	Yes
GALNT13	-0.965761	0.675517	0.761531	-3.64295	common	Yes
GALNT18	-0.204183	0.203962	0.202144	-0.600137	common	Yes
GALNT7	0.567118	-0.379762	-0.363191	0.414171	common	Yes
GAS7	1.50776	-1.06025	-0.902739	1.17053	common	Yes
GBGT1	1.43374	-0.913738	-1.02716	0.303565	common	Yes
GCLC	0.745911	-0.338486	-0.414459	1.02223	common	Yes
GDI2	0.146867	-0.0848875	-0.139478	0.211442	common	Yes
GID8	0.246457	-0.197657	-0.202984	0.134428	common	Yes
GIGYF1	-0.208546	0.187368	0.217028	-0.640738	common	Yes
GIMAP4	-0.346051	0.213203	0.21881	-0.622602	common	Yes
GIMAP6	-0.465193	0.231316	0.241929	-0.797568	common	Yes
GIPC3	-0.421484	0.295079	0.295057	-0.555722	common	Yes
GJB4	2.9785	-1.70178	-1.55759	2.4872	common	Yes
GLA	0.718134	-0.464279	-0.47426	0.405512	common	Yes
GLI2	0.671449	-0.478956	-0.535818	0.98055	common	Yes
GNG12	0.576383	-0.316899	-0.344919	0.529245	common	Yes
GOLGB1	0.191214	-0.16548	-0.104651	0.130699	common	Yes
GOLM1	1.04644	-0.496364	-0.623803	1.31414	common	Yes
GPR176	1.60157	-0.654068	-0.74002	0.902564	common	Yes
GRAP	-0.729064	0.409132	0.528642	-0.697492	common	Yes
GREM1	4.16938	-3.27212	-3.34166	4.667	common	Yes
GRIA1	-1.21853	0.899152	0.968412	-2.61676	common	Yes
GSTM2	-0.63982	0.42336	0.446153	-1.30901	common	Yes
GTSE1	1.42508	-0.794261	-0.876216	0.81875	common	Yes
GUCA1B	-0.828824	0.547437	0.651278	-1.05719	common	Yes
GYPC	-0.261801	0.16059	0.228524	-0.368035	common	Yes
GZMA	-1.41245	0.621271	1.0105	-0.762948	common	Yes
H2AZ2	-0.365311	0.207491	0.214224	-0.131316	common	Yes
HDLBP	0.394942	-0.329636	-0.261719	0.755635	common	Yes
HECTD1	0.222013	-0.15325	-0.183424	0.676765	common	Yes
HELLS	0.98465	-0.714424	-0.96329	0.571564	common	Yes
HEPH	0.454557	-0.369382	-0.363507	1.6443	common	Yes
HGF	1.12464	-0.689454	-0.913667	0.817826	common	Yes
HIF1A	0.609708	-0.515945	-0.611185	1.57491	common	Yes
HMGB1	-0.240256	0.16637	0.145342	-0.266392	common	Yes
HMGCS2	-0.700438	0.559759	0.706569	-3.59968	common	Yes
HMOX1	0.908509	-0.642846	-0.831402	1.22595	common	Yes
HNRNPH1	-0.323501	0.229222	0.229738	-0.380921	common	Yes
HOPX	-0.852799	0.495716	0.619177	-0.673921	common	Yes
HOXB3	-0.266591	0.315335	0.306232	-0.515118	common	Yes
HOXB5	-1.0668	0.710831	0.783971	-0.741427	common	Yes
HRCT1	-0.61343	0.541762	0.600152	-1.70529	common	Yes
HSPA12A	0.358243	-0.316662	-0.316868	0.727759	common	Yes
HSPA13	0.373144	-0.32412	-0.361954	0.49038	common	Yes
HSPG2	0.515994	-0.253661	-0.270672	1.09667	common	Yes
HYAL2	-0.567145	0.272449	0.392828	-0.60941	common	Yes
IBSP	4.83064	-3.25511	-4.38955	2.52643	common	Yes
ICAM2	-0.778226	0.495547	0.461708	-0.605292	common	Yes
IFFO2	0.411797	-0.341398	-0.354248	0.488249	common	Yes
IGF1	2.23451	-1.2937	-1.50479	2.75451	common	Yes
IKBKE	0.668711	-0.468232	-0.40225	0.414891	common	Yes
IL1R1	0.584385	-0.476701	-0.508128	1.15317	common	Yes
IL1RL2	0.997205	-0.520949	-0.592621	0.837961	common	Yes
INAFM1	-0.411491	0.320715	0.330156	-0.34714	common	Yes
INCENP	0.592367	-0.381748	-0.469285	0.307058	common	Yes
INHBB	0.577171	-0.379871	-0.516329	1.66013	common	Yes
INMT	-1.35155	1.00642	1.22266	-1.19606	common	Yes
INO80E	-0.315427	0.18969	0.23838	-0.40493	common	Yes
INPP5A	-0.48032	0.273888	0.284663	-0.442862	common	Yes
INPP5E	-0.261564	0.284025	0.274402	-0.380283	common	Yes
IPO11	0.612387	-0.378158	-0.520081	0.304648	common	Yes
IPO7	0.356745	-0.320031	-0.364353	0.363603	common	Yes
IQGAP3	1.87716	-1.02751	-1.54569	0.516565	common	Yes
IRF1	-0.55705	0.247599	0.22832	-0.796141	common	Yes
ITGA9	0.503403	-0.314016	-0.380777	0.690999	common	Yes
ITGAV	0.495845	-0.378341	-0.386495	0.809227	common	Yes
ITGB1	0.250556	-0.213321	-0.233586	0.493601	common	Yes
ITGB5	0.302539	-0.179581	-0.262469	0.665097	common	Yes
ITM2B	-0.361247	0.226877	0.266148	-0.625866	common	Yes
ITPKB	-0.443116	0.230851	0.333709	-0.313169	common	Yes
IZUMO4	-0.322052	0.342874	0.402932	-0.583537	common	Yes
JUN	-0.667586	0.426734	0.522563	-1.47102	common	Yes
KANK3	-0.444184	0.347444	0.485204	-1.32612	common	Yes
KAT8	-0.432529	0.205739	0.228669	-0.404969	common	Yes
KCNK12	-0.727699	0.504325	0.540964	-0.509052	common	Yes
KIF11	1.1799	-0.832255	-1.04851	0.539312	common	Yes
KIF20A	1.31176	-0.828802	-1.09003	1.25741	common	Yes
KIF24	0.407584	-0.473405	-0.50216	1.08236	common	Yes
KIF26A	-0.239354	0.235551	0.296526	-0.430258	common	Yes
KIF3B	0.592544	-0.410062	-0.386665	0.316109	common	Yes
KLF2	-1.29899	0.632935	0.638388	-1.66742	common	Yes
KLF7	-0.633713	0.232074	0.315319	-0.608507	common	Yes
KLHDC8A	1.06891	-0.664914	-0.694091	0.711343	common	Yes
KLHL4	1.22023	-0.655441	-1.02022	0.76773	common	Yes
KLRC2	-0.947484	0.566565	0.561033	-1.88477	common	Yes
KNSTRN	1.22213	-0.641968	-1.07823	0.344881	common	Yes
KNTC1	1.26056	-0.946606	-0.960714	0.344543	common	Yes
KPNA6	0.310893	-0.201904	-0.229307	0.327528	common	Yes
KPNB1	0.193928	-0.165189	-0.167584	0.194348	common	Yes
LAMA1	2.18421	-1.94977	-2.112	2.0587	common	Yes
LAMA2	0.794063	-0.338695	-0.551272	1.33462	common	Yes
LAMB1	0.462485	-0.381116	-0.405939	1.20456	common	Yes
LAMC1	0.68999	-0.521205	-0.600818	0.668804	common	Yes
LARGE1	0.521067	-0.382872	-0.386233	0.383814	common	Yes
LBP	0.531843	-0.201611	-0.325874	4.50219	common	Yes
LCN2	1.96334	-0.717352	-0.929196	2.95835	common	Yes
LDB1	-0.294267	0.220104	0.202897	-0.441288	common	Yes
LDHA	0.297722	-0.225688	-0.231973	0.653719	common	Yes
LDLRAD4	0.412085	-0.372567	-0.539664	0.995074	common	Yes
LFNG	-0.524857	0.27682	0.385888	-0.76391	common	Yes
LGALS2	-0.732283	0.622281	0.465555	-0.948043	common	Yes
LGI2	1.11118	-0.596872	-0.778909	2.7443	common	Yes
LGMN	0.917885	-0.469236	-0.516015	0.710919	common	Yes
LHFPL2	2.25358	-1.10003	-1.20825	0.595377	common	Yes
LIMS2	-0.680039	0.3649	0.7025	-1.37351	common	Yes
LMAN1	0.3263	-0.207803	-0.257246	0.381173	common	Yes
LMBR1L	-0.690376	0.418408	0.487909	-0.597458	common	Yes
LOX	0.962893	-0.944079	-0.990254	1.19501	common	Yes
LOXL2	1.30241	-0.931337	-1.27516	0.871341	common	Yes
LOXL4	1.24823	-0.595298	-0.634743	0.476338	common	Yes
LPP	0.419966	-0.290271	-0.372046	0.668739	common	Yes
LRP12	1.52795	-0.585295	-0.970834	0.711305	common	Yes
LRRC15	3.73247	-3.71932	-3.7272	1.8707	common	Yes
LRRC36	-0.414954	0.321948	0.507057	-1.40956	common	Yes
LTBP1	0.355831	-0.25729	-0.271273	1.58934	common	Yes
LTBP2	1.79743	-1.15686	-1.18188	0.554736	common	Yes
LUM	1.74856	-1.23228	-1.33965	1.23888	common	Yes
MACROD1	-0.516309	0.432148	0.402107	-0.402893	common	Yes
MAFB	1.09633	-0.670994	-0.545851	0.416758	common	Yes
MAN1A2	0.358066	-0.347048	-0.358187	0.389322	common	Yes
MAN2A1	0.34717	-0.397092	-0.306248	0.385056	common	Yes
MANEA	0.378969	-0.262432	-0.355753	0.493454	common	Yes
MAP4K2	-0.627208	0.324236	0.559329	-1.28544	common	Yes
MAP4K4	0.267477	-0.304854	-0.319809	0.399194	common	Yes
MAPK6	0.454259	-0.237072	-0.38703	0.315371	common	Yes
MAPT	-0.810894	0.530821	0.682506	-0.672265	common	Yes
MCM4	0.165144	-0.203183	-0.189865	0.702895	common	Yes
MCTP1	0.913888	-0.822378	-0.85433	0.743199	common	Yes
MDK	1.04823	-0.797942	-0.76691	0.896338	common	Yes
MED28	-0.24038	0.177324	0.194031	-0.155757	common	Yes
MEGF10	1.57596	-1.65854	-2.07556	0.756015	common	Yes
MEPCE	-0.320475	0.249745	0.251029	-0.307318	common	Yes
MFAP3	0.426566	-0.277354	-0.38878	0.489013	common	Yes
MFNG	-0.379127	0.258771	0.318547	-0.511734	common	Yes
MFSD1	0.307285	-0.144762	-0.27502	0.526761	common	Yes
MFSD12	0.756117	-0.322906	-0.3841	0.464095	common	Yes
MGAT3	-0.269223	0.395023	0.247583	-1.47261	common	Yes
MGAT5	0.494735	-0.229665	-0.300721	0.393033	common	Yes
MGP	0.805697	-0.488554	-0.641258	0.490614	common	Yes
MIA3	0.151402	-0.203596	-0.159217	0.241503	common	Yes
MICALL2	0.728188	-0.357722	-0.353094	1.219	common	Yes
MID1IP1	-0.261116	0.391614	0.274407	-0.601489	common	Yes
MILR1	0.546691	-0.493727	-0.40982	0.513268	common	Yes
MKI67	1.58977	-0.998907	-1.14658	1.04714	common	Yes
MLEC	0.537292	-0.442392	-0.305883	0.531204	common	Yes
MLLT6	-0.24094	0.181276	0.260599	-0.377497	common	Yes
MMP14	1.40111	-0.913831	-1.06832	1.65512	common	Yes
MMP2	2.22904	-0.816145	-1.15899	2.05818	common	Yes
MMP28	-0.515964	0.575031	0.729048	-0.949008	common	Yes
MMRN1	1.3817	-0.766306	-1.01299	1.35741	common	Yes
MOB2	-0.404462	0.209079	0.229915	-0.372394	common	Yes
MPST	-0.30524	0.243583	0.265437	-0.271516	common	Yes
MPZL2	0.830017	-0.419489	-0.523734	0.558236	common	Yes
MRC2	0.310459	-0.296812	-0.323077	0.638149	common	Yes
MSH3	0.720441	-0.510255	-0.648674	0.49199	common	Yes
MTURN	-0.36991	0.265597	0.331041	-0.901636	common	Yes
MUC4	2.0207	-0.567338	-0.704749	2.70606	common	Yes
MYBPC2	2.0928	-1.01889	-0.909863	2.02205	common	Yes
MYO5A	0.95271	-0.620608	-0.715554	0.541593	common	Yes
MYO7A	1.61584	-1.08866	-0.936971	1.06098	common	Yes
MYOF	0.897245	-0.502288	-0.557118	0.976452	common	Yes
MYZAP	-0.414577	0.471192	0.567026	-2.07935	common	Yes
NAA80	-0.513066	0.326852	0.341182	-0.502812	common	Yes
NCOA6	0.323564	-0.269314	-0.233926	0.281333	common	Yes
NDRG2	-0.869224	0.576925	0.582688	-0.658604	common	Yes
NEK6	0.836257	-0.43123	-0.608111	0.863861	common	Yes
NHLRC2	-0.453825	0.300306	0.301773	-0.411434	common	Yes
NHS	1.31875	-0.627235	-0.633758	0.811514	common	Yes
NID1	0.791918	-0.545128	-0.617378	0.806479	common	Yes
NID2	0.508134	-0.387968	-0.514012	0.716268	common	Yes
NIPA2	0.48159	-0.344093	-0.46774	0.335425	common	Yes
NLGN2	0.34417	-0.323074	-0.313681	0.745088	common	Yes
NNAT	1.29043	-0.608158	-0.953829	0.376656	common	Yes
NRCAM	1.83767	-0.965797	-1.34146	0.83246	common	Yes
NRN1	-1.05638	0.827866	0.537853	-0.895071	common	Yes
NRP2	0.847201	-0.584479	-0.654875	0.48946	common	Yes
NSF	0.506523	-0.306375	-0.345148	0.435829	common	Yes
NUDT13	-0.465541	0.291549	0.313366	-0.403483	common	Yes
NUDT4	0.263987	-0.25719	-0.198396	0.475692	common	Yes
NUF2	1.41438	-0.718351	-1.09819	0.469722	common	Yes
OAZ1	-0.207773	0.156469	0.136172	-0.409471	common	Yes
OCRL	0.381205	-0.262989	-0.277145	0.163104	common	Yes
OLFML2B	0.647063	-0.399107	-0.551888	1.12816	common	Yes
OSBPL8	0.202855	-0.23037	-0.359566	0.305433	common	Yes
OSMR	0.776446	-0.646848	-0.59225	0.829692	common	Yes
OTUD1	-0.59309	0.40786	0.465344	-1.36975	common	Yes
P2RY2	0.625851	-0.435328	-0.467313	0.332092	common	Yes
P2RY6	0.872409	-0.369897	-0.424426	1.00637	common	Yes
P4HA3	2.37108	-1.40335	-1.4034	3.4115	common	Yes
PABPN1	-0.210504	0.126286	0.125698	-0.309253	common	Yes
PAIP2	-0.225148	0.201317	0.190864	-0.163164	common	Yes
PAK4	-0.417679	0.300695	0.344861	-0.783398	common	Yes
PAK6	1.09641	-0.438635	-0.487012	0.777127	common	Yes
PAPPA2	2.24613	-1.01817	-1.1883	1.49652	common	Yes
PARPBP	0.941908	-0.837981	-1.36462	0.429885	common	Yes
PCBD2	-0.251586	0.243878	0.216165	-0.38564	common	Yes
PCDH7	0.852729	-0.781255	-0.685647	1.70471	common	Yes
PCDHB7	0.93982	-0.445282	-0.638259	0.764029	common	Yes
PCED1B	-0.460341	0.260749	0.23855	-0.49971	common	Yes
PCOLCE2	-0.896343	0.662804	0.733255	-0.897152	common	Yes
PDE8B	-0.627083	0.427278	0.386332	-0.492971	common	Yes
PDGFRL	1.47803	-0.778042	-1.08891	0.677974	common	Yes
PDLIM2	-0.18847	0.177559	0.251295	-0.778227	common	Yes
PDZD8	0.209522	-0.229342	-0.285639	0.331516	common	Yes
PFDN5	-0.359802	0.239368	0.286969	-0.238002	common	Yes
PGAM1	0.20743	-0.218208	-0.16771	0.349972	common	Yes
PGPEP1L	-1.24327	0.94447	0.649899	-1.08606	common	Yes
PHACTR1	-0.506692	0.33762	0.419645	-1.06971	common	Yes
PHKA1	0.293223	-0.205397	-0.204471	0.445442	common	Yes
PIEZO2	0.773556	-0.499617	-0.60203	1.1262	common	Yes
PIGP	-0.187507	0.240542	0.273021	-0.307294	common	Yes
PIK3R3	0.745999	-0.567855	-0.720957	0.486804	common	Yes
PITHD1	-0.439592	0.230499	0.319148	-0.163063	common	Yes
PKIB	0.670809	-0.37686	-0.367118	1.44147	common	Yes
PKIG	-0.281249	0.189277	0.228491	-0.349582	common	Yes
PLAGL1	-0.521734	0.486878	0.431554	-0.885268	common	Yes
PLEKHM2	0.412444	-0.233868	-0.258341	0.255265	common	Yes
PLOD1	0.302893	-0.403752	-0.433511	0.629668	common	Yes
PLXNB2	0.793027	-0.369124	-0.296565	0.740282	common	Yes
PMEPA1	0.735911	-0.620091	-0.649738	0.664342	common	Yes
PNMT	-2.19501	1.66439	1.91299	-2.05855	common	Yes
POLE2	0.5988	-0.498869	-0.439165	0.458377	common	Yes
POLR2B	0.244048	-0.185628	-0.213615	0.51867	common	Yes
POLR2C	-0.43632	0.21962	0.244182	-0.160401	common	Yes
POLR3GL	-0.497881	0.356138	0.294942	-0.275923	common	Yes
PON1	-1.45577	0.787161	0.859632	-1.91273	common	Yes
POPDC2	-0.615523	0.434802	0.470852	-0.423711	common	Yes
POPDC3	-0.855692	0.548498	0.722866	-1.62912	common	Yes
POSTN	0.335306	-0.320036	-0.224584	2.75977	common	Yes
PPIC	1.10901	-0.58861	-0.702692	0.569444	common	Yes
PPP1R14A	-0.975913	0.564274	0.761105	-0.512391	common	Yes
PRC1	1.24519	-0.819413	-1.14275	0.643873	common	Yes
PRCP	0.53171	-0.299358	-0.440304	0.32236	common	Yes
PRICKLE1	-0.407678	0.525294	0.525784	-0.58754	common	Yes
PRKAR2A	0.340583	-0.308906	-0.27777	0.235111	common	Yes
PRKG2	-0.898153	0.479489	0.445947	-1.97546	common	Yes
PRMT2	-0.323862	0.213818	0.246212	-0.131965	common	Yes
PRRT4	-0.71702	0.684854	0.488035	-1.27052	common	Yes
PRUNE2	1.14386	-0.528148	-0.852918	1.57971	common	Yes
PSMD1	0.192645	-0.12745	-0.15938	0.531378	common	Yes
PSMD2	0.273899	-0.132731	-0.177792	0.392187	common	Yes
PSME4	0.338469	-0.25562	-0.343264	0.321592	common	Yes
PTGS1	0.833307	-0.500482	-0.519684	0.468929	common	Yes
PXDN	1.85203	-1.38471	-1.20082	0.756503	common	Yes
RAB11FIP5	0.570762	-0.28265	-0.325052	0.965	common	Yes
RAB12	-0.332719	0.236516	0.185228	-0.339164	common	Yes
RAB31	0.519075	-0.409808	-0.402569	0.462557	common	Yes
RAB3GAP1	0.161033	-0.159263	-0.162277	0.444214	common	Yes
RAB3IL1	0.86626	-0.383479	-0.492528	1.1378	common	Yes
RACGAP1	0.755033	-0.490902	-0.723683	0.250294	common	Yes
RAI14	0.65188	-0.394554	-0.402768	0.406215	common	Yes
RAMP2	-0.848387	0.449232	0.717864	-1.60515	common	Yes
RAP2B	0.672613	-0.358179	-0.498466	0.399708	common	Yes
RARRES2	-0.568643	0.385643	0.410573	-0.632203	common	Yes
RASGRP2	-0.775413	0.422994	0.754654	-0.810692	common	Yes
RASIP1	-0.451621	0.245159	0.388051	-0.817984	common	Yes
RASSF2	0.360228	-0.416511	-0.277752	0.365519	common	Yes
RASSF7	-0.228035	0.283276	0.259455	-0.907141	common	Yes
RBBP8	0.275977	-0.213361	-0.407003	0.36037	common	Yes
RBM48	-0.298323	0.227837	0.316203	-0.202052	common	Yes
RBX1	-0.240365	0.163273	0.137956	-0.350125	common	Yes
RDM1	-0.499247	0.381131	0.364526	-0.538964	common	Yes
RETN	-1.42847	1.01181	1.14271	-1.10917	common	Yes
RFWD3	0.184488	-0.168439	-0.181409	0.239308	common	Yes
RHBDL3	0.395469	-0.414599	-0.297407	1.19207	common	Yes
RHOQ	0.217202	-0.223483	-0.239417	0.215208	common	Yes
RILPL1	-0.355223	0.195903	0.29343	-0.276908	common	Yes
RIPK1	0.283976	-0.267814	-0.304471	0.281894	common	Yes
RIPOR1	-0.443114	0.25753	0.298859	-0.405975	common	Yes
RND1	-0.560017	0.341103	0.390631	-1.9325	common	Yes
RNF146	-0.344847	0.176923	0.16635	-0.460055	common	Yes
RNF24	0.391366	-0.273899	-0.403851	0.684279	common	Yes
ROR2	1.1054	-0.562308	-0.583407	1.94303	common	Yes
RP9	-0.348545	0.206742	0.246919	-0.535392	common	Yes
RPH3AL	-0.22953	0.359923	0.342984	-0.372905	common	Yes
RPL21	-0.341748	0.290003	0.269155	-0.277255	common	Yes
RPS27	-0.351843	0.252004	0.308107	-0.21191	common	Yes
RRBP1	0.460715	-0.31087	-0.227875	0.825192	common	Yes
RRM1	0.474071	-0.357626	-0.41865	0.62555	common	Yes
RSPO1	-0.885342	0.562756	0.687486	-1.05425	common	Yes
RUNX1	0.522308	-0.263726	-0.380703	0.61037	common	Yes
RUNX2	0.438951	-0.345548	-0.436125	0.742507	common	Yes
RUSC2	-0.555324	0.476705	0.589835	-0.272346	common	Yes
RXRB	-0.206645	0.147752	0.148054	-0.396767	common	Yes
S100A13	-0.293594	0.240062	0.253013	-0.502004	common	Yes
S1PR4	-0.935393	0.635341	0.563647	-0.584625	common	Yes
SAT1	0.306356	-0.218101	-0.290822	0.564426	common	Yes
SCARF1	-0.246204	0.130772	0.146587	-0.895472	common	Yes
SCN1B	0.673111	-0.345519	-0.386078	0.664504	common	Yes
SDK1	1.29846	-0.567264	-0.498519	1.37871	common	Yes
SEC16A	0.282222	-0.273908	-0.234804	0.360605	common	Yes
SEC23IP	0.144419	-0.129522	-0.202	0.215799	common	Yes
SEC24A	0.185644	-0.262079	-0.293415	0.598524	common	Yes
SEL1L	0.432373	-0.299986	-0.337924	0.430233	common	Yes
SELENBP1	-0.293502	0.303099	0.367173	-1.19814	common	Yes
SELENOP	-0.475211	0.360999	0.245864	-0.430501	common	Yes
SEMA3C	1.27309	-0.83904	-1.04688	0.425617	common	Yes
SEMA6A	-0.478985	0.430119	0.3269	-1.76291	common	Yes
SEPTIN4	-0.591915	0.404461	0.396684	-0.422504	common	Yes
SERAC1	0.773634	-0.529682	-0.646656	0.308117	common	Yes
SERPINE2	0.652424	-0.518939	-0.61515	2.41229	common	Yes
SESN3	0.540652	-0.434193	-0.502508	0.495678	common	Yes
SETD7	0.397282	-0.23976	-0.278065	0.358877	common	Yes
SFRP1	1.54961	-1.10513	-1.18482	0.857593	common	Yes
SFRP2	0.49653	-0.437761	-0.622833	2.7471	common	Yes
SGCG	-0.755954	0.467535	0.694245	-1.97148	common	Yes
SGO1	0.993027	-0.79836	-1.15687	0.730696	common	Yes
SGPL1	0.801557	-0.507193	-0.55165	0.465114	common	Yes
SH3BP5	-0.614316	0.302665	0.297054	-0.646019	common	Yes
SH3PXD2B	1.22032	-0.790779	-0.736851	1.96829	common	Yes
SHANK3	-0.636967	0.301935	0.42591	-1.37745	common	Yes
SHC4	1.40455	-0.981357	-1.28499	0.768684	common	Yes
SLAMF7	1.31134	-0.514408	-0.581464	1.43501	common	Yes
SLAMF9	0.929168	-0.372083	-0.440662	1.63597	common	Yes
SLC16A11	-0.966855	0.763739	0.630667	-1.19268	common	Yes
SLC27A3	-0.384777	0.276584	0.343406	-0.430172	common	Yes
SLC29A3	0.916533	-0.557521	-0.492474	0.773434	common	Yes
SLC30A7	0.400288	-0.274211	-0.336197	0.300109	common	Yes
SLC35F6	0.282353	-0.177387	-0.248223	0.33454	common	Yes
SLC36A1	0.839489	-0.490479	-0.497568	0.838153	common	Yes
SLC36A2	-0.387728	0.348942	0.349445	-1.20271	common	Yes
SLC37A2	1.28354	-0.92151	-0.80764	0.497688	common	Yes
SLC39A1	0.453382	-0.305568	-0.352599	0.219735	common	Yes
SLC39A14	0.379343	-0.610627	-0.545205	1.26971	common	Yes
SLC41A2	0.541383	-0.351133	-0.396638	0.443975	common	Yes
SLC4A7	0.302194	-0.354419	-0.387294	0.460144	common	Yes
SLC6A6	0.794296	-0.393871	-0.427876	0.427827	common	Yes
SLC7A11	0.997772	-1.11629	-1.15677	0.673587	common	Yes
SLC7A8	1.15469	-0.509058	-0.577667	0.45334	common	Yes
SLC9A9	0.411991	-0.239603	-0.35737	0.385752	common	Yes
SMAD7	-0.533724	0.387173	0.410567	-0.741415	common	Yes
SMAGP	-0.640348	0.355865	0.374986	-0.378227	common	Yes
SNRNP48	-0.678558	0.364149	0.305435	-0.381821	common	Yes
SNX9	0.125138	-0.10141	-0.101834	0.934444	common	Yes
SORCS2	1.35905	-0.699353	-0.69724	0.689074	common	Yes
SOST	-1.21358	0.916033	1.24101	-2.01284	common	Yes
SOX13	-0.529007	0.451	0.548792	-0.612161	common	Yes
SOX7	-0.655109	0.444638	0.336985	-1.17035	common	Yes
SPARC	0.695735	-0.399749	-0.526237	0.547978	common	Yes
SPARCL1	0.500853	-0.209497	-0.359524	0.660841	common	Yes
SPATA6L	-0.351979	0.35042	0.443532	-0.45781	common	Yes
SPECC1	0.52436	-0.380387	-0.346977	0.246847	common	Yes
SPOP	-0.364617	0.187224	0.228201	-0.273077	common	Yes
SPP1	2.51536	-1.69224	-1.45001	4.62557	common	Yes
SPRY2	-0.584397	0.50865	0.367132	-0.444821	common	Yes
SRP72	0.418266	-0.208853	-0.263541	0.469504	common	Yes
SSR3	0.184108	-0.196763	-0.15045	0.509204	common	Yes
ST3GAL6	-0.437055	0.329211	0.382428	-1.14369	common	Yes
STAB2	1.55862	-0.767643	-1.2926	0.601908	common	Yes
STEAP2	1.12874	-0.562021	-0.735857	1.47465	common	Yes
STK38L	0.147606	-0.164387	-0.215777	0.494528	common	Yes
SULF1	0.839926	-0.743311	-0.862746	2.51462	common	Yes
SULF2	0.768923	-0.307028	-0.393726	1.52829	common	Yes
SUN2	-0.270776	0.182134	0.290255	-0.231242	common	Yes
SYT12	2.17834	-1.19477	-0.931254	3.45183	common	Yes
SYT17	-1.08761	0.621353	0.555869	-0.753994	common	Yes
TAF2	0.354326	-0.329361	-0.375806	0.672853	common	Yes
TATDN2	0.11001	-0.242201	-0.18675	0.172971	common	Yes
TBC1D1	1.0351	-0.834191	-0.681149	0.602967	common	Yes
TBC1D14	0.416196	-0.287457	-0.272723	0.228491	common	Yes
TBKBP1	-0.629095	0.329542	0.448228	-0.45707	common	Yes
TBL1X	0.256975	-0.15869	-0.200092	0.287574	common	Yes
TBRG1	-0.241333	0.165152	0.198108	-0.726773	common	Yes
TBX2	-0.352438	0.300847	0.385287	-0.96151	common	Yes
TBX3	-0.586698	0.512066	0.448798	-0.992493	common	Yes
TCAP	-0.695318	0.899242	0.88129	-2.04356	common	Yes
TCF21	-0.61973	0.545405	0.724796	-0.554989	common	Yes
TCP11L1	0.883155	-0.642135	-0.704101	0.299931	common	Yes
TCP11L2	-0.328786	0.190653	0.334398	-0.6238	common	Yes
TDRP	-0.674211	0.432457	0.418835	-0.450185	common	Yes
TGFBI	0.695033	-0.616687	-0.379398	0.886915	common	Yes
TGFBR1	0.850442	-0.58554	-0.630007	0.346372	common	Yes
TGFBR3	-0.496003	0.276137	0.429064	-0.512464	common	Yes
THBS2	3.14725	-2.14388	-2.45379	3.29483	common	Yes
THBS4	3.80602	-2.15009	-1.50723	1.67932	common	Yes
TIE1	-0.465144	0.224537	0.266684	-0.922429	common	Yes
TIMELESS	0.402658	-0.426477	-0.467195	0.610036	common	Yes
TIMP1	1.77068	-1.08098	-1.12464	1.76587	common	Yes
TM4SF1	-0.564747	0.307521	0.369582	-0.691823	common	Yes
TM9SF3	0.168208	-0.124162	-0.145819	0.239062	common	Yes
TMC5	1.88223	-0.904726	-0.620923	1.12249	common	Yes
TMED4	-0.307986	0.165979	0.185455	-0.0832277	common	Yes
TMEFF2	-1.15116	0.914311	0.547466	-1.37384	common	Yes
TMEM100	-0.783403	0.516391	0.676665	-1.63769	common	Yes
TMEM131	0.400565	-0.265127	-0.283511	0.315654	common	Yes
TMEM176A	0.486391	-0.248656	-0.292633	1.06817	common	Yes
TMEM204	-0.521579	0.385952	0.516288	-0.816731	common	Yes
TMEM220	-0.368432	0.312356	0.305815	-0.412203	common	Yes
TMEM268	0.872979	-0.463639	-0.478977	0.249438	common	Yes
TMEM38A	-0.482891	0.353042	0.432545	-0.461662	common	Yes
TMEM80	-0.315603	0.27573	0.329223	-0.426076	common	Yes
TMTC3	0.329001	-0.216343	-0.326309	0.395755	common	Yes
TNC	3.41158	-1.93039	-2.08466	2.14928	common	Yes
TNFAIP8L1	1.23753	-0.70645	-0.876692	0.732008	common	Yes
TNFRSF11A	0.947488	-0.394918	-0.466249	0.650622	common	Yes
TNFRSF11B	1.1968	-1.04551	-1.02617	2.06753	common	Yes
TNFSF12	-0.377422	0.269932	0.354723	-0.366871	common	Yes
TNNT2	-1.09527	0.840737	0.874694	-1.37563	common	Yes
TNS2	-0.558507	0.422088	0.616922	-0.399304	common	Yes
TOP2A	1.48252	-0.860213	-1.21828	1.07247	common	Yes
TOX2	-0.530308	0.439544	0.689808	-0.57303	common	Yes
TPCN1	-0.273069	0.203331	0.327744	-0.312891	common	Yes
TPP1	0.39286	-0.152102	-0.217484	0.417915	common	Yes
TPX2	1.41442	-0.757069	-1.02902	1.06576	common	Yes
TRAM2	0.426098	-0.317171	-0.283933	0.820733	common	Yes
TRIP10	-0.402951	0.219003	0.35955	-0.573712	common	Yes
TRIP12	0.277439	-0.241443	-0.299063	0.159191	common	Yes
TSEN15	-0.40717	0.322838	0.294654	-0.351029	common	Yes
TSHZ3	0.401624	-0.537219	-0.573767	0.544774	common	Yes
TSPAN12	-0.620645	0.447062	0.40787	-1.42496	common	Yes
TSPAN13	-0.900106	0.513657	0.520217	-1.24016	common	Yes
TSPAN18	-0.561581	0.45707	0.60971	-0.870156	common	Yes
TSPAN7	-0.974112	0.614687	0.670927	-0.837767	common	Yes
TTC32	-0.458447	0.374258	0.382669	-0.579504	common	Yes
TUBB2B	0.603043	-0.398973	-0.416523	2.73591	common	Yes
TULP4	0.360942	-0.193928	-0.181208	0.261868	common	Yes
TWF1	0.298593	-0.214956	-0.309419	0.453509	common	Yes
UBE3C	0.256713	-0.185281	-0.232469	0.296252	common	Yes
UCK2	0.510628	-0.505998	-0.466266	1.12846	common	Yes
UGGT1	0.319944	-0.222985	-0.270119	0.42274	common	Yes
UHRF1	1.03059	-0.740381	-0.798635	0.906165	common	Yes
UPK1A	-1.1337	0.748851	1.18227	-1.24202	common	Yes
USE1	-0.41611	0.312407	0.345421	-0.353233	common	Yes
USHBP1	-0.506152	0.285906	0.305012	-1.96385	common	Yes
VAMP2	-0.390884	0.29591	0.354214	-0.662202	common	Yes
VAMP5	-0.40892	0.263123	0.306642	-0.823388	common	Yes
VCAN	1.76328	-1.78669	-1.41507	2.10617	common	Yes
VCP	0.20182	-0.134686	-0.166022	0.299619	common	Yes
VMP1	0.371924	-0.219586	-0.213945	0.646024	common	Yes
VWA1	0.443303	-0.400257	-0.564958	0.626285	common	Yes
VWA5A	0.467838	-0.208636	-0.36679	0.591956	common	Yes
WBP2	-0.244363	0.24435	0.23018	-0.322715	common	Yes
WDHD1	0.599818	-0.545498	-0.578371	0.259403	common	Yes
WNT10A	3.01554	-2.12691	-1.62854	1.23435	common	Yes
WNT5A	1.0517	-0.624951	-0.712903	0.368539	common	Yes
WNT7B	1.59793	-0.620554	-0.739042	0.56605	common	Yes
XPR1	0.195679	-0.187109	-0.31724	0.554808	common	Yes
XRN2	0.352892	-0.199167	-0.233293	0.241278	common	Yes
XYLT1	0.764824	-0.789737	-0.504483	0.568142	common	Yes
YIPF4	-0.345292	0.280777	0.249554	-0.287777	common	Yes
YJEFN3	-1.05169	0.642143	0.692307	-1.00289	common	Yes
YME1L1	0.222723	-0.196722	-0.192648	0.221901	common	Yes
ZDHHC14	-0.229717	0.242173	0.235562	-0.6491	common	Yes
ZDHHC5	0.411356	-0.304136	-0.215854	0.561445	common	Yes
ZFP36	-0.926436	0.851001	0.587176	-1.17464	common	Yes
ZFP91	0.19466	-0.213158	-0.187053	0.227831	common	Yes
ZMAT3	0.679493	-0.387723	-0.319294	1.02654	common	Yes
ZSCAN2	-0.340807	0.31469	0.292357	-0.257587	common	Yes
0610010K14RIK	-0.401031	0.283712	0.237498		common
1700003E16RIK	-0.425172	0.42505	0.393993		common
1700017B05RIK	0.382063	-0.264157	-0.291834		common
1700020L24RIK	-0.807626	0.614735	0.772333		common
1700024G13RIK	-0.741747	0.523286	0.72165		common
1700088E04RIK	-0.493588	0.338732	0.53381		common
1810010H24RIK	-1.15221	0.556684	0.586029		common
2210016L21RIK	-0.322685	0.2641	0.242485		common
2310034G01RIK	-0.275702	0.361385	0.518329		common
2410004P03RIK	-0.38358	0.377568	0.432539		common
2510009E07RIK	0.331705	-0.294476	-0.303269		common
4933430I17RIK	1.90773	-1.26625	-1.48063		common
6820408C15RIK	-0.3291	0.416831	0.442254		common
A930007A09RIK	0.694424	-0.257856	-0.334448		common
AI837181	-0.407724	0.242541	0.28133		common
AASS	-0.785957	0.445091	0.519406		common
ABCA1	0.683446	-0.606387	-0.651442		common
ABCA9	0.625744	-0.343448	-0.451472	-1.01823	common
ABCB1A	0.907924	-0.682303	-0.803318		common
ABCB7	0.245789	-0.264058	-0.297761		common
ABCC4	0.644258	-0.425649	-0.383743		common
ABCC5	0.630871	-0.353643	-0.392051		common
ABHD13	0.240183	-0.219065	-0.212595		common
ABHD14A	-0.456174	0.323452	0.274062		common
ABHD14B	-0.332648	0.31982	0.309622		common
ABLIM3	-0.439935	0.295041	0.324279		common
ABR	0.523609	-0.304105	-0.319007		common
ABRA	-1.5163	0.682837	0.687758	0.796011	common
ACAD11	0.348645	-0.216103	-0.187174		common
ACADM	-0.421105	0.307052	0.199519		common
ACAT1	-0.270474	0.190012	0.166751		common
ACE2	-0.304687	0.504127	0.280264		common
ACO1	0.588003	-0.327331	-0.391423		common
ACOT1	-0.958212	0.615501	0.575171		common
ACOX1	0.359051	-0.147214	-0.209955	-0.193868	common
ACOX3	0.58667	-0.291455	-0.347825		common
ACP5	1.438	-0.734395	-0.907587		common
ACSL4	0.677138	-0.413943	-0.530053		common
ACSS2	-0.338651	0.266962	0.418691		common
ACTC1	-1.26051	0.687139	0.829885	2.34934	common
ACTR2	0.408856	-0.264176	-0.351595		common
ACTR3	0.198205	-0.234985	-0.184718		common
ADAM10	0.782687	-0.477967	-0.621014	-0.256043	common
ADAM17	0.662712	-0.429524	-0.58685		common
ADAMTS4	2.03476	-1.48689	-2.00901		common
ADAMTS7	1.1103	-0.693185	-0.949681		common
ADAMTSL3	0.36554	-0.27737	-0.29356	-0.83727	common
ADCY7	0.786914	-0.475084	-0.610577	-0.531469	common
ADGB	1.30918	-0.693668	-0.979226		common
ADGRE1	1.21672	-0.593637	-0.68291	-2.28725	common
ADGRG2	0.831843	-0.555152	-0.688602		common
ADH7	-0.526004	1.0311	0.70727	2.64847	common
ADI1	-0.406428	0.331562	0.311907		common
ADIPOQ	-1.23036	1.13877	1.24623		common
ADIPOR2	0.332462	-0.175454	-0.199922	-0.508197	common
ADNP	1.26485	-0.723001	-1.3045		common
ADRB3	-1.21719	0.779159	0.999442	0.708011	common
AFDN	0.341121	-0.253973	-0.357528	-0.621576	common
AFG1L	-0.287998	0.203637	0.253155		common
AFG3L1	0.368058	-0.174764	-0.210201		common
AGL	0.335805	-0.340653	-0.33258		common
AGPS	0.350171	-0.241285	-0.273818		common
AIP	-0.30329	0.202459	0.239965		common
AK5	1.42112	-1.17631	-1.18288		common
AK7	-0.310556	0.423633	0.457074	1.20181	common
AKAP14	-0.600347	0.43668	0.628296	1.28	common
AKAP8	-0.588296	0.46046	0.585659		common
AKIP1	-0.245183	0.231127	0.250211		common
ALDH3A1	-0.610947	0.504738	0.53086	1.93799	common
ALG10B	0.283045	-0.269162	-0.254261	-0.416633	common
ALPK1	0.625794	-0.502444	-0.416555		common
ALX4	1.29029	-0.767581	-0.923734		common
AMD1	0.365535	-0.356519	-0.377542		common
AMMECR1	0.602715	-0.414077	-0.673838		common
AMPH	-0.763502	0.664576	0.552416	1.12732	common
ANAPC1	0.13209	-0.140452	-0.135586		common
ANAPC11	-0.424068	0.251393	0.292179		common
ANAPC13	-0.280789	0.274504	0.221207		common
ANGPTL7	0.93238	-0.804456	-0.914442	-2.16611	common
ANKIB1	0.231378	-0.274881	-0.293159		common
ANKLE2	0.180958	-0.215845	-0.206717		common
ANKRD28	0.359507	-0.314277	-0.306563		common
ANKRD37	0.877627	-0.881525	-0.983079	-0.724718	common
ANKRD44	0.756338	-0.655825	-0.794188	-0.971064	common
ANKRD45	-0.468662	0.354948	0.441075	1.27925	common
ANKRD49	0.165737	-0.166607	-0.205382		common
ANKRD63	-1.03186	1.21201	1.41845		common
ANO1	0.719656	-0.356258	-0.387712	-0.617383	common
ANO6	0.536691	-0.401699	-0.369788		common
ANXA1	0.632362	-0.263583	-0.264777		common
ANXA11	-0.288464	0.196318	0.241973		common
AOAH	0.980354	-0.823321	-0.680001		common
AP1G1	0.140491	-0.106227	-0.121429	-0.186933	common
AP2B1	0.388759	-0.249027	-0.216924		common
AP4E1	0.583283	-0.358545	-0.431231		common
APAF1	0.45001	-0.368154	-0.451098	-0.207475	common
APBB1	-0.233759	0.256243	0.206213		common
APBB2	1.19108	-0.693046	-0.73698	-0.344024	common
APC	0.271375	-0.169929	-0.251944	-0.33282	common
API5	0.291871	-0.229238	-0.283514		common
APOBEC1	0.798945	-0.571328	-0.437027		common
APOBEC3	0.614358	-0.565513	-0.495647		common
AQP4	0.876118	-0.761647	-0.713781	-1.1569	common
ARAF	-0.153231	0.125454	0.126788		common
AREG	1.21553	-0.780751	-0.883576		common
ARF2	0.254172	-0.323397	-0.284595		common
ARFGEF2	0.453701	-0.270588	-0.349093		common
ARFGEF3	0.960457	-0.527967	-0.4903		common
ARFRP1	-0.281927	0.231816	0.242829		common
ARHGAP19	1.20256	-0.726836	-0.909257		common
ARHGEF5	0.548574	-0.395486	-0.302144	-0.39591	common
ARHGEF6	1.14107	-0.604259	-0.669397	-0.652177	common
ARHGEF7	0.18965	-0.232368	-0.22418	-0.174928	common
ARID2	0.198257	-0.191685	-0.196036		common
ARL11	1.19815	-0.448348	-0.752713		common
ARL3	-0.408286	0.342472	0.32557	0.305891	common
ARMC3	-0.646502	0.567274	0.513535	1.45681	common
ARMCX4	0.914433	-0.852359	-0.879813		common
ART3	-0.695993	0.355937	0.500214		common
ARXES1	-1.50719	1.01505	0.941195		common
ARXES2	-0.904264	0.68127	0.836001		common
ASAH1	0.400869	-0.144441	-0.226265		common
ASAH2	0.577447	-0.321797	-0.408055		common
ASB13	-0.267641	0.191378	0.244697		common
ASCC1	-0.200065	0.235393	0.247169	0.369352	common
ASXL1	0.49902	-0.298491	-0.262673	-0.332547	common
ASXL2	0.257571	-0.189377	-0.199068		common
ATE1	0.185212	-0.154715	-0.213953		common
ATF5	-1.05263	0.629355	0.749672		common
ATF6	0.17554	-0.173442	-0.11764		common
ATG2B	0.371094	-0.299674	-0.257452	-0.454251	common
ATG9B	2.59284	-1.61662	-1.34225		common
ATL3	0.291624	-0.126662	-0.203718		common
ATM	0.624012	-0.449438	-0.52736		common
ATP11A	0.810653	-0.416975	-0.503155	-0.463692	common
ATP11B	0.464983	-0.385411	-0.548723		common
ATP2C2	-0.685965	0.586228	0.51221		common
ATP6V0A2	0.321999	-0.301445	-0.226508		common
ATP6V0E2	-0.485924	0.376161	0.404473		common
ATP6V1A	0.594396	-0.344266	-0.415014		common
ATP6V1B2	0.456358	-0.301697	-0.357824		common
ATP7A	0.776692	-0.542624	-0.580391	-0.385451	common
ATP8B4	0.478573	-0.414777	-0.378625		common
ATP9B	0.413819	-0.325318	-0.280514		common
ATRX	0.114946	-0.114958	-0.180706		common
ATXN1	0.298962	-0.27796	-0.2047		common
ATXN1L	0.18762	-0.275867	-0.223178		common
ATXN3	0.217812	-0.203803	-0.181115	-0.520031	common
AXL	0.871785	-0.469988	-0.599856	-0.337687	common
B230219D22RIK	0.242223	-0.179195	-0.275591		common
B3GAT3	-0.345775	0.233592	0.186117	0.254508	common
B3GLCT	0.346354	-0.279716	-0.361008		common
B4GALT1	0.329825	-0.361075	-0.310951		common
B4GALT6	0.717009	-0.704113	-0.719434	-0.380756	common
B9D1	-0.222928	0.295493	0.266977		common
BC005624	-0.306513	0.247784	0.235828		common
BC028528	-0.537154	0.320707	0.372994		common
BC051019	-0.395532	0.38421	0.58957		common
BACH1	0.341417	-0.356603	-0.358723		common
BAG1	-0.379143	0.23675	0.256232		common
BAG6	-0.207443	0.171862	0.161539		common
BANF1	-0.289894	0.193114	0.156459		common
BBOF1	-0.350143	0.36046	0.485601	0.920911	common
BBS2	-0.277639	0.324871	0.264421		common
BCL2L13	0.204817	-0.225831	-0.159265		common
BCL7A	-0.313439	0.397649	0.490204	0.354626	common
BEAN1	0.501022	-0.877306	-1.0992		common
BEND7	0.983425	-0.47873	-0.545382		common
BEX3	0.652204	-0.240287	-0.312783	-0.504015	common
BHLHE40	0.710573	-0.371601	-0.420778		common
BIN1	-0.358359	0.150355	0.19041		common
BIRC6	0.699311	-0.567381	-0.617422		common
BLOC1S1	-0.180342	0.166136	0.194233		common
BMP1	0.884108	-0.590277	-0.71048		common
BMP6	-1.00069	0.619423	0.84065		common
BPHL	-0.23646	0.291666	0.253868		common
BPIFB5	-0.829083	0.523732	0.442576		common
BPNT2	0.254693	-0.159874	-0.227134		common
BRI3	-0.329068	0.325808	0.200405		common
BRINP1	1.68904	-0.803734	-0.882579	-1.33684	common
BRIP1	0.515736	-0.392665	-0.557636	-0.593034	common
BRWD3	0.383347	-0.33932	-0.435551		common
BST1	0.821023	-0.496088	-0.527914	-0.384029	common
C130074G19RIK	-0.550937	0.43704	0.329086		common
C1QA	1.55742	-0.863738	-0.684117	-0.717394	common
C1QC	1.59202	-0.856706	-0.722998		common
C1QTNF2	-0.720442	0.539161	0.413987		common
C1QTNF5	0.658577	-0.404112	-0.597376	-0.742231	common
C3AR1	2.01437	-0.956914	-0.842598		common
C9ORF72	0.408359	-0.220505	-0.310267		common
CACNA1D	0.762674	-0.723887	-0.798309		common
CACNA2D4	-1.02401	0.611853	0.606482		common
CACNB3	0.70124	-0.29804	-0.336814		common
CACUL1	0.281292	-0.321104	-0.361475	-0.203734	common
CADM4	-0.632048	0.246654	0.317991	0.440497	common
CALML4	-0.627155	0.46519	0.705357		common
CAMK1G	1.17177	-1.89768	-1.37742		common
CAND1	0.115952	-0.145593	-0.161374		common
CAPZA1	0.358733	-0.291065	-0.306251		common
CAPZA2	0.210214	-0.163012	-0.170259	-0.312066	common
CAR13	0.968216	-0.484965	-0.619576		common
CAR3	-1.22316	1.1202	1.00545		common
CAR4	-0.740197	0.586759	0.359543		common
CARD10	-0.342499	0.255107	0.369121		common
CAST	0.272086	-0.155969	-0.218156		common
CATIP	-0.563891	0.487603	0.698286	1.0376	common
CBR1	-0.318507	0.319396	0.286768		common
CBR2	-0.687308	0.665015	0.702382		common
CBS	-0.903707	0.473927	0.46459		common
CCDC126	-0.245253	0.244167	0.200462		common
CCDC13	-0.490593	0.450008	0.593734		common
CCDC153	-0.681003	0.578067	0.631201	0.853595	common
CCDC191	-0.393057	0.333576	0.373265		common
CCDC24	-0.617045	0.549943	0.61325	0.569778	common
CCDC59	-0.405389	0.26027	0.25866		common
CCDC60	-0.333367	0.435299	0.399086	1.49376	common
CCDC61	-0.183963	0.237042	0.259378		common
CCDC65	-0.564966	0.59608	0.588914	1.08856	common
CCDC71	-0.164683	0.172318	0.150475		common
CCDC81	-0.505436	0.52808	0.853582		common
CCDC85B	-0.400546	0.294135	0.385026		common
CCL21A	1.07617	-0.498787	-0.851397		common
CCNA2	1.22312	-0.791391	-1.15227		common
CCNYL1	0.127464	-0.197905	-0.185113	-0.449752	common
CCP110	0.96259	-0.511872	-0.754492		common
CCR5	1.81264	-0.97917	-0.847383		common
CD109	1.18469	-0.802598	-1.06108		common
CD200R1	2.1181	-0.74616	-1.11755		common
CD209D	-0.594325	0.717004	1.1156		common
CD209F	-1.0575	1.38536	1.10017		common
CD209G	-1.58027	1.35419	1.50484		common
CD24A	-0.251713	0.200371	0.226017		common
CD2AP	0.540509	-0.422775	-0.573943		common
CD300C2	1.06799	-0.64886	-0.738832		common
CD302	0.41792	-0.226987	-0.307786		common
CD44	0.777194	-0.527531	-0.556981		common
CD48	0.482852	-0.29744	-0.383873		common
CD86	0.890291	-0.475395	-0.526672		common
CDC42EP1	-0.501394	0.269577	0.353496		common
CDH6	-0.558461	0.638427	0.457869		common
CDK12	0.33669	-0.402627	-0.465046		common
CDK15	-0.922497	0.612179	0.522324		common
CDK6	0.310261	-0.24956	-0.275044		common
CDKL4	-0.33354	0.364513	0.407578		common
CDKN1B	-0.248341	0.188565	0.186215		common
CEP162	0.313816	-0.193761	-0.28855		common
CERK	0.49822	-0.542615	-0.598208		common
CERS3	1.62916	-1.0049	-1.43239		common
CERT1	0.18385	-0.117936	-0.199856		common
CES1D	-0.464438	0.38329	0.509989		common
CES1E	-0.848227	0.709106	0.556021		common
CES2G	-0.574693	0.542328	0.492686		common
CETN2	-0.408089	0.247964	0.247143	0.680126	common
CETN3	-0.252392	0.176962	0.220175		common
CFAP126	-0.539162	0.529324	0.588866	0.896056	common
CFAP157	-0.450465	0.544718	0.477366		common
CFAP161	-0.852156	0.68473	0.881443	1.13733	common
CFAP206	-0.463058	0.408585	0.614933	1.6788	common
CFAP298	-0.267631	0.225027	0.222629		common
CFAP299	-0.390616	0.544154	0.500009	1.12067	common
CFAP45	-0.31079	0.323891	0.392277	1.25445	common
CFAP58	-0.590704	0.498439	0.632302	0.986556	common
CFAP65	-0.24986	0.286639	0.369798	1.33127	common
CFAP70	-0.286521	0.392249	0.396987		common
CFAP77	-0.65894	0.411812	0.562087	1.41316	common
CFAP91	-0.301518	0.363609	0.430601	1.16742	common
CGNL1	0.278527	-0.227727	-0.190827	-1.01983	common
CHAD	-0.592212	0.829616	0.440788		common
CHAF1A	0.533801	-0.342425	-0.389783		common
CHCHD10	-0.446812	0.379664	0.388874		common
CHD9	0.351087	-0.190903	-0.227281		common
CHIA1	-0.923756	0.741485	1.15652		common
CHIL5	-0.764248	0.786036	0.825825		common
CHM	0.226746	-0.207229	-0.222137		common
CHRDL1	-0.74113	0.463828	0.659241	0.549013	common
CHRNA7	1.82695	-1.34364	-1.2609		common
CHST8	-0.936739	0.621271	0.692014	1.47	common
CIAO2A	0.268376	-0.195074	-0.301566		common
CIBAR2	-0.753516	0.42945	0.651373	1.25951	common
CIDEC	-1.3365	1.1531	0.805871		common
CIP2A	1.63715	-0.901802	-1.58039		common
CKAP2	1.71174	-0.98597	-1.75979		common
CKAP2L	1.32548	-0.529886	-1.01046		common
CLASP1	0.677391	-0.801607	-0.67389		common
CLCA3A1	1.6372	-1.30985	-1.2217		common
CLCF1	-1.16303	1.29442	0.875141		common
CLCN3	0.534313	-0.33592	-0.578927		common
CLCN4	0.124829	-0.113466	-0.201338	-0.658173	common
CLCN5	1.03962	-0.677746	-0.795203	-0.354949	common
CLDN10	-0.990257	0.850476	0.754077	2.74164	common
CLDN4	1.92966	-1.02854	-1.15376		common
CLEC2I	-0.603241	0.482808	0.518888		common
CLEC4A2	1.16771	-0.659172	-0.701897		common
CLEC4G	-1.07788	0.794279	0.801512	3.71043	common
CLEC4N	2.3421	-0.896565	-1.30261		common
CLIC6	-0.190365	0.299481	0.260408	1.42185	common
CLIP4	1.49569	-0.751801	-0.904133		common
CLSPN	1.63695	-0.926254	-0.987006		common
CMAH	0.618094	-0.571575	-0.580575		common
CMC4	-0.564988	0.321072	0.352497	0.244479	common
CMSS1	-0.472445	0.327594	0.342982		common
CNDP2	0.466974	-0.23817	-0.258198		common
CNNM2	0.488628	-0.363273	-0.323065		common
CNOT6	0.208944	-0.216264	-0.245455		common
CNR1	0.457096	-0.661658	-0.635038		common
CNTFR	-0.795916	0.483362	0.524373		common
COA5	0.218935	-0.136601	-0.167217	-0.469465	common
COL17A1	-0.962137	0.75317	0.943928	4.88245	common
COL4A3	0.645057	-0.298864	-0.389548	-1.57406	common
COL4A4	0.478598	-0.262555	-0.253453	-1.0848	common
COLGALT1	0.643098	-0.355999	-0.422977		common
COLQ	-1.37588	1.06156	1.25949		common
CORO2B	-0.317943	0.292569	0.395863		common
COX14	-0.200038	0.154028	0.163002		common
CPNE3	0.275303	-0.163463	-0.209115		common
CRACR2B	-0.49409	0.367709	0.396315		common
CRAMP1	0.210078	-0.277013	-0.257653	-0.300005	common
CREBL2	-0.463877	0.307596	0.318949		common
CREG2	1.76113	-1.21422	-1.25939		common
CRIP2	-0.310599	0.284678	0.336486		common
CRYAB	-0.352588	0.271731	0.300666		common
CRYBG1	0.439942	-0.248197	-0.319033		common
CRYBG2	-0.403224	0.452355	0.411867		common
CRYBG3	0.681747	-0.425558	-0.525965		common
CSF2RA	0.9993	-0.567348	-0.534326		common
CSF2RB	1.10575	-0.915153	-0.968733		common
CSF2RB2	1.36259	-0.872253	-1.04361		common
CSNK1E	-0.395214	0.169942	0.286151		common
CSNK2B	-0.200413	0.134469	0.197336		common
CSRP3	-1.04468	0.914642	0.788838		common
CST8	-2.24944	1.35529	1.31982		common
CSTB	0.772542	-0.302307	-0.439239		common
CTBS	0.303294	-0.153718	-0.211829	-0.402418	common
CTNNB1	0.455773	-0.239396	-0.329867		common
CTNNBIP1	0.467781	-0.282862	-0.488257	-0.89135	common
CTR9	0.171173	-0.179307	-0.232579		common
CTSC	0.717409	-0.392077	-0.53739		common
CTSD	1.62634	-0.677486	-0.973497		common
CTSH	0.933989	-0.400224	-0.570566		common
CTSS	1.82373	-0.791282	-0.842873		common
CTXN1	-0.453962	0.365412	0.356378	1.56455	common
CUL4A	0.448853	-0.218761	-0.210496	-0.195565	common
CUL4B	0.389002	-0.17088	-0.415567		common
CUX1	0.275969	-0.144507	-0.157248		common
CXADR	0.587373	-0.299129	-0.368349	-0.956432	common
CXCL16	0.513253	-0.350545	-0.303705	-0.460708	common
CYB5B	0.236369	-0.144052	-0.151052	-0.286846	common
CYBB	1.42712	-0.906784	-1.02386	-0.596467	common
CYFIP1	0.288631	-0.203188	-0.186264		common
CYLD	0.180944	-0.193662	-0.179952		common
CYP2B10	-0.273998	0.310679	0.412073		common
CYP2D22	-0.996311	0.743823	0.834714		common
CYP2F2	-0.590139	0.64525	0.471701		common
CYP2J9	-0.663043	0.54374	0.617226		common
CYP2S1	-0.300741	0.399272	0.532845	0.679587	common
CYP4F15	-1.08364	0.846293	0.753724		common
CYRIB	0.220389	-0.286672	-0.269456		common
CYSLTR1	0.555863	-0.28226	-0.580397		common
CYTH4	0.653945	-0.470555	-0.411115		common
CYTL1	-1.62665	1.09535	1.29597	0.78322	common
CZIB	-0.21811	0.160739	0.213573		common
D030056L22RIK	-0.460687	0.265862	0.297576		common
D930020B18RIK	-0.522167	0.929873	0.86237		common
DAB2	0.823801	-0.326539	-0.522175		common
DALRD3	-0.304973	0.327871	0.251052	0.552128	common
DCAF7	0.260835	-0.295029	-0.223988		common
DCDC2A	-1.04896	0.675213	0.734888		common
DCDC2B	-0.430502	0.350581	0.426987	1.42369	common
DCHS2	1.84785	-1.8066	-2.0774		common
DCLRE1C	0.317678	-0.264568	-0.27417		common
DDR2	0.201518	-0.159041	-0.168644		common
DDRGK1	-0.393001	0.271392	0.26562		common
DDX19B	0.319959	-0.243223	-0.211966	-0.173692	common
DDX39B	-0.153295	0.101394	0.149934		common
DDX3X	0.218792	-0.266506	-0.319327		common
DDX3Y	1.06404	-0.830131	-1.07167		common
DEPDC1A	1.42248	-1.09446	-1.1581		common
DESI2	0.174818	-0.240355	-0.345356	-0.273213	common
DGAT2	-0.785278	0.436744	0.649816		common
DGKZ	-0.233752	0.200331	0.187346		common
DGUOK	-0.38825	0.358012	0.229275		common
DHRS7	-0.326883	0.197565	0.29871		common
DHX29	0.378654	-0.214894	-0.263305		common
DHX58	0.261131	-0.328246	-0.333149	-0.287081	common
DIAPH2	0.231532	-0.212361	-0.251448		common
DIAPH3	0.640362	-0.630671	-0.631541		common
DIRAS2	-0.508344	0.37473	0.477197		common
DISP2	0.553333	-0.93031	-0.655794		common
DKK2	2.68867	-2.12913	-2.1752		common
DLG1	0.298073	-0.192864	-0.273048		common
DMBT1	5.12004	-4.47165	-3.12125		common
DMP1	1.10896	-1.20756	-1.36452		common
DMXL2	0.878987	-0.588394	-0.719132		common
DNAAF1	-0.688307	0.660006	0.749201	1.76389	common
DNAAF3	-0.309629	0.353562	0.425115	1.29512	common
DNAH7C	-0.365067	0.42691	0.407909		common
DNAI1	-0.48825	0.528342	0.620126	1.27395	common
DNAI2	-0.466357	0.425762	0.568169	1.33978	common
DNAJC13	0.247315	-0.20819	-0.218634		common
DNAJC4	-0.339989	0.332551	0.221579		common
DNAL4	-0.189687	0.170101	0.160097		common
DNALI1	-0.519655	0.59287	0.573	0.533481	common
DNM1L	0.568756	-0.331653	-0.432648		common
DNMT3A	0.538888	-0.383768	-0.447459	-0.273557	common
DOC2G	-1.1425	0.572126	0.879195		common
DOCK1	0.375206	-0.300604	-0.311925		common
DOCK5	0.379078	-0.314129	-0.283171	-0.353728	common
DOCK9	0.652902	-0.431357	-0.440731	-0.446595	common
DOP1A	0.623524	-0.414963	-0.374177		common
DPEP2	0.961191	-0.324349	-0.524539	-1.22311	common
DPP8	0.400209	-0.262603	-0.36149		common
DPY19L1	0.489957	-0.388417	-0.429433		common
DPY30	-0.218567	0.18726	0.182521		common
DPYSL5	-1.18981	0.933863	0.873778		common
DQX1	-0.322322	0.255906	0.305436	2.47618	common
DRAP1	-0.282155	0.226248	0.248922		common
DRC1	-0.51931	0.407542	0.621748	1.70512	common
DRC3	-0.275714	0.41017	0.398747	1.03403	common
DRC7	-0.319726	0.313227	0.490748	1.5107	common
DSE	0.345041	-0.2445	-0.278378		common
DSTYK	0.155917	-0.217366	-0.224887		common
DTX3L	0.359975	-0.369556	-0.337869		common
DTX4	0.655613	-0.519835	-0.495351		common
DUSP23	-0.522688	0.38422	0.428978	0.639482	common
DYNC2I2	-0.313221	0.308764	0.306989		common
DYNLRB2	-0.499682	0.521505	0.584825	1.22598	common
EBNA1BP2	-0.319329	0.165509	0.177384	0.323879	common
ECH1	-0.303835	0.293771	0.215057		common
ECI1	-0.334227	0.207196	0.26189		common
ECPAS	0.144483	-0.140914	-0.250473		common
ECRG4	1.99388	-1.09335	-1.49788		common
EDEM3	0.241425	-0.19898	-0.294339		common
EDRF1	0.275197	-0.281131	-0.307299		common
EEF1A1	-0.122386	0.135417	0.119817		common
EEF1D	-0.426467	0.243705	0.287159	0.264687	common
EFCAB10	-0.499311	0.443563	0.563086	1.13837	common
EFEMP1	-0.454805	0.383361	0.381512		common
EFHC1	-0.221644	0.308369	0.355174		common
EFHC2	-0.497357	0.615664	0.608744	1.14318	common
EFR3A	0.224429	-0.253138	-0.307705	-0.201684	common
EFR3B	0.50061	-0.468525	-0.541186	-1.7793	common
EIF1A	0.2482	-0.272999	-0.276188		common
EIF1AD	-0.331989	0.201888	0.245542		common
EIF2AK2	0.468003	-0.483543	-0.509179		common
EIF2S3X	0.185134	-0.107203	-0.122885		common
ELF4	0.254998	-0.368005	-0.312407	-0.204297	common
ELMOD2	0.468096	-0.274538	-0.392358		common
ELOA	0.202606	-0.158506	-0.210989	-0.203867	common
ELOF1	-0.342092	0.249302	0.343704		common
EMC4	-0.204266	0.170711	0.166028		common
EML4	0.9399	-0.764216	-0.859081		common
EMP1	0.663647	-0.412778	-0.396575		common
ENDOD1	0.241634	-0.236957	-0.308609		common
ENDOG	-0.794245	0.539981	0.579296	0.614117	common
ENKUR	-0.479048	0.475412	0.576688	1.29332	common
ENO3	-0.534299	0.428182	0.416497		common
ENO4	-0.677963	0.437533	0.636498	1.08046	common
ENPP1	1.0416	-0.69166	-0.747042		common
ENPP5	-0.2023	0.241338	0.25504	0.467498	common
EOGT	0.286454	-0.215182	-0.215953	-0.346926	common
EPB41L4B	-0.409025	0.405816	0.483048		common
EPHA1	-0.703383	0.571434	0.727841		common
ERAP1	0.248569	-0.25015	-0.201852		common
EREG	0.920444	-1.43451	-0.975309		common
ERLIN2	0.509879	-0.322154	-0.30438		common
ERN1	0.268045	-0.28083	-0.24112		common
ESPL1	1.13536	-0.810421	-0.936653		common
ESPN	-0.535155	0.24968	0.341497	1.5055	common
ESPNL	-1.05672	0.7612	0.663419		common
ESYT2	1.60641	-1.21293	-1.28844		common
ETV3	0.234895	-0.182568	-0.191795		common
EXOC1	0.454591	-0.2432	-0.307556	-0.485663	common
EXOC2	0.292878	-0.178537	-0.246301		common
EXOC3L2	0.433363	-0.617987	-0.532029		common
EXOC4	0.765274	-0.355368	-0.336319		common
EXOC5	0.310689	-0.295604	-0.388849	-0.252879	common
EZH2	0.334204	-0.394064	-0.467498		common
F10	0.951558	-0.843219	-0.737996		common
F7	1.82092	-0.75117	-1.17207		common
FAF2	0.274031	-0.132803	-0.151458		common
FAIM2	-1.37569	0.825144	0.952956	1.6411	common
FAM13B	0.540394	-0.433876	-0.386871		common
FAM167B	1.5228	-1.22257	-1.78965		common
FAM168A	0.398482	-0.238054	-0.257969		common
FAM216A	-0.162445	0.213468	0.215887	0.890801	common
FAM219B	-0.349418	0.194978	0.269848		common
FAM241B	-0.260375	0.271709	0.258591		common
FAM47E	-0.632113	0.419649	0.612249		common
FAM81A	-0.205278	0.257388	0.298829	1.36341	common
FAM91A1	0.376481	-0.270435	-0.390011		common
FANK1	-0.450387	0.47038	0.545624	1.08176	common
FBXO16	-0.660109	0.787862	0.70089	1.32161	common
FBXO38	0.245073	-0.224602	-0.232028	-0.204386	common
FCER1G	0.413232	-0.387845	-0.44703		common
FCGR1	1.47882	-1.04097	-0.971929		common
FCGR3	0.971975	-0.585179	-0.545257		common
FGD6	0.467887	-0.396341	-0.531494		common
FGF1	-0.260709	0.23675	0.305024		common
FGF18	-0.645465	0.352014	0.370284		common
FGF2	0.288294	-0.389189	-0.251853		common
FGF7	-0.434754	0.495315	0.41234	1.46075	common
FGFR3	-0.516743	0.343513	0.42199		common
FGFRL1	-0.316555	0.335044	0.234169	0.355111	common
FICD	-0.208205	0.182115	0.231731	0.596095	common
FIG4	0.414589	-0.277963	-0.301726		common
FMO1	-0.952048	0.695701	0.745623	1.47041	common
FMO3	-0.949884	0.741051	0.667905		common
FMR1	0.145357	-0.219416	-0.261443	-0.446784	common
FN1	2.82495	-2.16974	-1.79439		common
FNDC3A	0.289077	-0.244205	-0.295186		common
FNIP2	0.489196	-0.422419	-0.487711	-0.399799	common
FOXA1	-0.542781	0.511329	0.312239	0.726909	common
FOXJ1	-0.534071	0.393807	0.435833	1.59917	common
FRK	0.861667	-0.474279	-0.671574		common
FRMPD3	2.10352	-1.63843	-1.90521		common
FRS2	0.262537	-0.230742	-0.245488		common
FSCN1	1.0609	-0.523202	-0.809648		common
FSD1L	-0.203976	0.265003	0.284452		common
FUCA2	0.550773	-0.242003	-0.327497		common
FUT4	0.766182	-0.420064	-0.351703		common
FUZ	-0.326227	0.342385	0.384132	0.477854	common
FXR2	-0.410383	0.188453	0.221194		common
FXYD6	0.61802	-0.304254	-0.50121	-0.784208	common
FZD1	0.486533	-0.315815	-0.532146	-0.407858	common
G0S2	-1.42021	1.01516	0.938724		common
G3BP2	0.279984	-0.198078	-0.258934		common
GAB2	0.48253	-0.325805	-0.281212		common
GALC	0.897402	-0.434554	-0.54531		common
GAREM1	0.810236	-0.524839	-0.666339		common
GARRE1	0.230487	-0.301572	-0.242055		common
GAS2L3	1.3985	-0.902679	-1.02338		common
GAS8	-0.182831	0.222244	0.235867		common
GATD3A	-0.279584	0.208186	0.212415		common
GCA	0.329284	-0.271761	-0.385293	-0.491846	common
GCNT1	0.343	-0.585325	-0.447711		common
GCNT4	1.57505	-1.33093	-1.50759		common
GID4	-0.43887	0.252597	0.315132		common
GIPC2	-0.32404	0.359105	0.276823		common
GJA1	0.902189	-0.481944	-0.662458		common
GK	0.376069	-0.407588	-0.406436		common
GLB1	0.456927	-0.246823	-0.257101		common
GLB1L2	-0.478503	0.50188	0.3664	0.973861	common
GLP1R	-0.576307	0.448123	0.440337		common
GM11992	-0.55433	0.693016	0.707558		common
GM4631	-0.336257	0.194794	0.19807		common
GM49909	-0.305805	0.187836	0.302081		common
GM5431	0.998712	-0.602511	-0.552367		common
GM5930	-1.47159	1.56345	1.49954		common
GM7072	0.488555	-0.248853	-0.281935		common
GM8229	-2.35314	1.90611	2.20732		common
GNA11	-0.229207	0.116302	0.170268		common
GNAO1	-0.801068	0.649771	0.618828	1.42326	common
GNPTAB	1.02762	-0.660443	-0.683311	-0.223213	common
GOLGA1	0.93038	-0.601419	-1.06419		common
GOLIM4	0.613602	-0.349387	-0.396063		common
GPALPP1	0.313532	-0.207377	-0.224833	-0.579023	common
GPATCH2	0.366298	-0.248465	-0.229688	-0.185227	common
GPATCH2L	0.196985	-0.203703	-0.219467		common
GPD2	0.203616	-0.148089	-0.309072	-0.257515	common
GPR35	0.651623	-0.7085	-0.569591		common
GPS2	-0.298818	0.244533	0.224492		common
GRAMD1B	0.440665	-0.278408	-0.364955		common
GRB10	0.518375	-0.45758	-0.562413		common
GREM2	-0.621855	0.654348	0.575563	0.763579	common
GRN	0.419087	-0.233533	-0.354695		common
GRTP1	-0.745671	0.335929	0.485064		common
GSAP	1.02994	-0.309763	-0.583068	-1.0868	common
GSG1L	-0.641101	0.453636	0.585138		common
GSN	-0.815506	0.683266	0.776054	0.421167	common
GSS	-0.212725	0.172903	0.240233		common
GSTA2	-0.91325	0.776011	0.694994	1.79667	common
GSTK1	-0.535206	0.431185	0.350868		common
GSTM1	-0.755316	0.52712	0.678745		common
GSTM6	-0.626635	0.565383	0.471286		common
GSTT1	-0.118547	0.188481	0.149932		common
GTF3C4	0.39104	-0.369733	-0.380274		common
GTPBP6	-0.491336	0.421309	0.290662		common
GUSB	0.82084	-0.467708	-0.536614		common
H2AC24	0.795089	-0.665928	-0.568837		common
HACD4	0.417688	-0.299463	-0.326874	-0.479401	common
HAS2	2.11493	-1.71325	-2.30551		common
HASPIN	0.949711	-0.573182	-0.715145		common
HAVCR2	1.13602	-0.375367	-0.751028		common
HCN1	1.23812	-0.733861	-0.85034		common
HDAC11	-0.330544	0.422493	0.362243		common
HDGFL2	-0.23875	0.164858	0.226392		common
HES2	-2.36405	1.55296	1.31521	1.21116	common
HEXA	0.597545	-0.275111	-0.373412		common
HEXB	0.684615	-0.391313	-0.452515		common
HEYL	0.411241	-0.314815	-0.472094		common
HGS	-0.207946	0.13441	0.155671		common
HHATL	-1.18814	0.580178	0.751253		common
HILPDA	-1.26161	0.632167	0.498885	0.892652	common
HLTF	1.19801	-0.690212	-0.868212		common
HMBOX1	-0.44506	0.252425	0.305133		common
HNRNPH3	-0.453493	0.365361	0.414608		common
HOATZ	-0.570266	0.395431	0.460297		common
HOOK1	2.03369	-1.30899	-1.98079		common
HOXA7	-0.349731	0.302378	0.329495		common
HOXB4	-0.602412	0.337051	0.424329		common
HPGDS	1.9964	-0.787616	-1.01209		common
HPSE	0.661354	-0.597457	-0.434279		common
HRC	-1.0415	0.841142	0.839726	0.853857	common
HSD11B2	1.54986	-1.13726	-1.09933		common
HSD3B2	-0.942662	0.703025	0.691131		common
HSF1	-0.348573	0.232918	0.306809		common
HTR1B	-0.260535	0.329347	0.451267		common
HTT	0.373596	-0.27791	-0.232072		common
HYDIN	-0.319107	0.470318	0.437456	1.29969	common
ICA1	-0.39921	0.360881	0.411954		common
ICE1	0.59585	-0.518002	-0.51092		common
IFI204	0.555716	-1.01656	-0.729726		common
IFI207	1.00285	-0.898286	-0.74652		common
IFI208	-0.693729	0.372748	0.38707		common
IFIH1	0.310593	-0.254724	-0.349474		common
IFNAR1	0.325525	-0.252794	-0.265354		common
IFRD2	-0.291898	0.312948	0.325385	0.313334	common
IFT20	-0.187993	0.167706	0.155657		common
IFT43	-0.525183	0.321394	0.474116	0.353095	common
IFT57	-0.236511	0.26822	0.262063		common
IGF2	-0.834289	0.433341	0.544191		common
IGF2R	0.69336	-0.362208	-0.407357		common
IGFBP6	-1.29584	0.815597	0.899402		common
IGSF3	0.705009	-0.37757	-0.601467	-0.46035	common
IIGP1	0.752422	-0.459975	-0.622161		common
IL13RA1	0.60715	-0.427746	-0.4442		common
IL17RA	0.737492	-0.564515	-0.573992		common
IL18BP	0.309833	-0.527663	-0.366423		common
IL1RAP	0.328618	-0.400532	-0.278147		common
ILDR2	1.59608	-1.07627	-1.14878	-0.979407	common
IMP3	-0.325931	0.238434	0.240715		common
IMPACT	0.172886	-0.170962	-0.207484		common
IMPDH1	-0.559011	0.407272	0.380171		common
IMPDH2	-0.295563	0.173722	0.185569	0.491758	common
INHBA	1.54605	-1.42118	-1.2178	-0.802411	common
INO80B	-0.227314	0.255824	0.209883		common
IPO8	0.144603	-0.13673	-0.194685		common
IQCD	-0.77695	0.684284	0.673559	1.0528	common
IQCG	-0.583039	0.438737	0.484716	1.11578	common
IQCK	-0.292347	0.360191	0.573085		common
IQGAP1	0.593489	-0.345167	-0.388464		common
IQGAP2	0.543102	-0.36937	-0.450271		common
IRAK4	0.253877	-0.377888	-0.204254		common
IREB2	0.280669	-0.288055	-0.33688	-0.193385	common
IRF2	-0.234995	0.211599	0.255967		common
IRF2BP1	-0.456028	0.205915	0.236985		common
IRGQ	0.396453	-0.33119	-0.285927		common
ISCU	-0.256459	0.183788	0.193433		common
ITCH	0.236484	-0.269051	-0.251552		common
ITGA6	1.35258	-1.07109	-1.12214		common
ITGAE	1.2018	-0.533152	-0.547434	-0.806377	common
ITGAX	1.6876	-0.703669	-0.785498		common
ITGB2	1.05683	-0.602126	-0.592728		common
ITGB6	0.852974	-0.513482	-0.787901		common
ITM2A	1.38831	-0.827629	-0.877343	-1.01867	common
ITPKA	-0.769511	0.509645	0.602529	0.768004	common
ITPRID2	1.00052	-0.790597	-0.689163	-0.671335	common
JAK1	0.191298	-0.21411	-0.220478		common
JAK2	0.450597	-0.39263	-0.373475	-0.522389	common
JAM2	0.44228	-0.384008	-0.379159	-0.986024	common
KASH5	-0.782383	0.518186	0.683577		common
KBTBD13	-0.851123	0.772672	0.815867		common
KCNA2	-1.08396	0.643702	0.639286	0.67649	common
KCNH2	-0.437888	0.439084	0.489193		common
KCNK2	-0.334226	0.380951	0.257131	1.46241	common
KCNT1	1.77357	-2.12684	-2.23268		common
KCTD12	0.458657	-0.410612	-0.437705		common
KCTD17	0.344484	-0.248721	-0.289661		common
KCTD8	-0.425666	0.644255	0.570519		common
KIF16B	0.50173	-0.35927	-0.342849		common
KIF19A	-0.428977	0.37734	0.449419		common
KIF21A	-0.233178	0.18654	0.207779	0.718674	common
KIF22	1.13939	-0.792367	-0.941643		common
KIF9	-0.177118	0.236257	0.240669		common
KIFC1	1.10088	-0.5854	-0.825422		common
KLHDC10	0.215213	-0.180747	-0.182582		common
KLHL21	-0.300971	0.274356	0.317854	0.437139	common
KLRA8	-1.52929	0.886799	0.983545		common
KNOP1	0.241989	-0.192264	-0.188116		common
KPNA3	0.363271	-0.335676	-0.419425		common
KYAT1	-0.281571	0.242099	0.259155		common
L3MBTL3	0.512385	-0.466345	-0.400325		common
LACTB	0.239337	-0.254829	-0.330603		common
LAIR1	1.08108	-0.531163	-0.635448		common
LAMA3	0.756545	-0.321397	-0.332149	-1.09	common
LAMB3	0.748938	-0.411584	-0.356511		common
LAMC2	1.30105	-0.65024	-0.637261		common
LAMC3	0.882758	-0.461264	-0.42519	-0.725711	common
LAMP2	0.46597	-0.283859	-0.360702		common
LANCL1	-0.233008	0.227946	0.182229		common
LANCL2	0.343156	-0.255821	-0.344689	-0.173405	common
LAP3	0.534931	-0.29291	-0.364112		common
LAS1L	-0.208635	0.152626	0.167175		common
LATS1	0.12863	-0.199965	-0.19328	-0.283186	common
LCLAT1	0.582246	-0.330881	-0.389726		common
LCP1	0.465132	-0.357692	-0.341175		common
LDHB	-0.737257	0.562904	0.447713	0.5878	common
LGALS3BP	0.688678	-0.377799	-0.489312		common
LIG3	0.572765	-0.359141	-0.366703		common
LIMA1	0.313557	-0.202164	-0.202124		common
LIMD1	0.221951	-0.216243	-0.17796	-0.874554	common
LIPA	0.987231	-0.477783	-0.690577		common
LMBRD2	0.171094	-0.175221	-0.193261		common
LMLN	0.55562	-0.399172	-0.410111		common
LMO2	-0.524873	0.260831	0.264865		common
LMOD1	-0.387718	0.374603	0.52092	1.06167	common
LOXL3	0.571485	-0.401292	-0.413867		common
LPAR3	-0.412124	0.673126	0.448368	0.637199	common
LPCAT3	0.465339	-0.251554	-0.37367		common
LPGAT1	0.100826	-0.171209	-0.142779		common
LPL	1.24726	-0.764853	-0.932045		common
LRCH3	0.810398	-0.640735	-0.596077	-0.221686	common
LRP2	1.19633	-0.406489	-0.765285		common
LRRC10B	-0.685902	0.433562	0.557573	1.52295	common
LRRC17	-0.388311	0.430029	0.49839	1.42556	common
LRRC23	-0.372702	0.53897	0.511139	1.23477	common
LRRC26	-0.43671	0.492942	0.483552	2.34567	common
LRRC34	-0.36124	0.441012	0.472405	0.870864	common
LRRC45	-0.201865	0.193599	0.25955		common
LRRC46	-0.688222	0.631108	0.569043	1.353	common
LRRC56	-0.383465	0.398327	0.421548		common
LRRC71	-0.350381	0.44658	0.415034	1.03765	common
LRRC8C	0.451527	-0.430547	-0.415579		common
LRRC8D	0.460085	-0.307206	-0.279332		common
LRRCC1	0.360153	-0.234593	-0.302283	-0.385263	common
LRRFIP1	0.26091	-0.197434	-0.266128	-0.469729	common
LRRK2	0.824571	-0.476605	-0.680359		common
LTBP4	-0.697418	0.4316	0.539047		common
LYPD2	-1.36132	1.16355	0.98141	1.13951	common
LYPLA1	0.196018	-0.156821	-0.193437		common
LYRM4	-0.287861	0.322314	0.268255		common
LYZ2	0.788521	-0.399221	-0.558974		common
LZTS2	-0.21983	0.139143	0.169217		common
MAF1	-0.331692	0.213182	0.220645		common
MAGEH1	-0.394224	0.218351	0.226154		common
MAL	1.07153	-0.472114	-0.774823	-0.887384	common
MALT1	1.23593	-0.975805	-0.962156		common
MAN1A	0.389048	-0.303902	-0.300187		common
MAN2B1	0.625749	-0.404947	-0.334752		common
MAN2B2	0.503133	-0.176152	-0.212188		common
MANBA	0.5488	-0.337307	-0.370074		common
MAOB	-0.286033	0.269742	0.27089		common
MAP1LC3A	-0.255234	0.185229	0.204699		common
MAP2K4	0.28272	-0.188874	-0.262063		common
MAP3K7	0.251176	-0.223745	-0.238228		common
MAP3K9	1.02611	-0.485283	-0.484583		common
MAP7D1	-0.328582	0.146167	0.179414		common
MAPK15	-0.503042	0.437253	0.536112		common
MAPK1IP1	-0.393261	0.205965	0.297523		common
MARCHF6	0.120665	-0.155012	-0.223328		common
MARCHF8	0.183398	-0.147318	-0.117362		common
MARK1	1.11204	-0.699918	-0.75072		common
MARVELD1	-0.130816	0.152782	0.162962	0.311146	common
MATN2	0.924767	-0.404591	-0.601167		common
MAU2	0.262024	-0.241024	-0.263825	-0.179849	common
MAX	-0.342668	0.17114	0.217629		common
MBNL1	0.271313	-0.185506	-0.24521		common
MBNL2	0.928452	-0.590275	-0.616116		common
MBTPS2	0.392229	-0.305108	-0.364187		common
MCC	-0.685003	0.494275	0.386566		common
MCM9	0.330386	-0.215097	-0.240601		common
MCOLN2	1.0199	-0.751907	-0.619704	-0.732631	common
MCUR1	0.342642	-0.274116	-0.245393	-0.214207	common
MDFIC	0.219895	-0.132157	-0.208459	-0.264399	common
MDGA1	1.02496	-0.943933	-0.997446	-0.610369	common
MED14	0.179536	-0.161861	-0.267976		common
MED19	-0.120849	0.174783	0.183492		common
MED31	-0.367377	0.277042	0.328401		common
MED4	-0.275773	0.1872	0.243948		common
MEGF11	1.91417	-1.92341	-1.60486		common
MEIG1	-0.300104	0.469774	0.428959	1.17414	common
MESP2	-0.668493	0.458755	0.571077		common
MFAP3L	0.468814	-0.244177	-0.35394	-1.51828	common
MFAP5	1.36928	-0.61747	-0.917918		common
MFSD4A	0.906315	-0.537123	-0.724033		common
MGAT4A	0.559263	-0.301697	-0.33086	-0.502073	common
MIB2	-0.251598	0.246078	0.363173		common
MIS18BP1	1.29093	-0.901863	-1.27827		common
MISP3	-0.44658	0.395678	0.395359		common
MITF	0.610389	-0.25918	-0.304203		common
MLF1	-0.394432	0.46152	0.44492		common
MLH3	0.745597	-0.39017	-0.599072		common
MLKL	0.626223	-0.557337	-0.598239	-0.546114	common
MMGT1	0.211088	-0.204665	-0.200631		common
MNS1	-0.390571	0.292207	0.399651	1.04136	common
MOB1A	0.185527	-0.174736	-0.195193		common
MOB1B	0.142537	-0.171886	-0.257322	-0.332495	common
MON2	0.449235	-0.50345	-0.442051	-0.470706	common
MORC3	0.172764	-0.251529	-0.184271		common
MORN1	-0.429074	0.436474	0.410749		common
MORN3	-0.408215	0.579294	0.476043		common
MPEG1	1.50845	-0.701834	-0.931677		common
MPLKIP	-0.323279	0.243223	0.320786		common
MRC1	1.45313	-0.528764	-0.829816		common
MRPS35	-0.14028	0.177762	0.203336	0.147264	common
MRS2	0.127571	-0.179993	-0.182286		common
MS4A14	2.38864	-0.797122	-1.07294	-0.520336	common
MS4A4A	0.559136	-1.03766	-0.878039		common
MS4A4D	-0.743278	0.466866	0.550313		common
MS4A6C	0.576861	-0.667565	-0.605057		common
MS4A6D	1.69809	-1.00625	-0.901138		common
MS4A7	2.5107	-1.02553	-1.04352	-0.89586	common
MSR1	2.5871	-1.50042	-1.36072	-1.00082	common
MT2	0.636614	-0.6648	-0.840173		common
MTERF4	-0.315907	0.323308	0.363161		common
MTG2	-0.676859	0.506291	0.57895		common
MTMR1	0.302145	-0.19	-0.309405		common
MTMR6	0.501546	-0.302715	-0.379749		common
MTMR9	0.49433	-0.337379	-0.354419	-0.269534	common
MTPN	0.410043	-0.218068	-0.259036		common
MUSTN1	-0.475312	0.404637	0.470384		common
MXRA8	-0.301653	0.124533	0.189291	1.2764	common
MYCBPAP	-0.504443	0.530612	0.489545	1.18852	common
MYG1	-0.298087	0.238196	0.273158		common
MYL7	-1.34094	0.953786	1.0805		common
MYLK3	-0.932595	0.710066	0.750486		common
MYO1F	0.725303	-0.52659	-0.46864	-0.546701	common
MYO5B	0.927055	-0.522742	-0.439338		common
MYO5C	1.17078	-0.552595	-0.620874		common
NAA25	0.309668	-0.320731	-0.308658		common
NAIP2	1.09437	-0.647503	-0.794594		common
NAIP5	0.754642	-0.502848	-0.552858		common
NAP1L4	-0.154002	0.0989963	0.116717	0.225714	common
NAT9	-0.433482	0.30455	0.388125		common
NCEH1	0.658356	-0.333698	-0.496299		common
NCK2	-0.342869	0.21597	0.237099		common
NCKAP1	0.275572	-0.212038	-0.258438		common
NCKAP1L	1.05704	-0.603636	-0.618268		common
NCOA1	0.258387	-0.164445	-0.160271		common
NCOA2	0.121642	-0.136764	-0.195681		common
NCOA4	0.597229	-0.37172	-0.537841		common
NCOA7	0.48522	-0.37923	-0.509029	-0.468255	common
NDNF	1.18662	-0.4523	-0.451705		common
NDRG3	-0.232523	0.177953	0.159796		common
NDUFA4L2	-0.571311	0.319236	0.385939		common
NDUFA6	-0.295204	0.290094	0.244908		common
NDUFB10	-0.339428	0.220482	0.230576		common
NDUFB3	-0.33655	0.243934	0.178399		common
NDUFV1	-0.359477	0.202725	0.251073		common
NEDD4	0.329044	-0.202481	-0.288929	-0.279302	common
NEDD9	0.267808	-0.262636	-0.329066	-0.618309	common
NEK5	-0.411036	0.381942	0.538654	1.28082	common
NELFB	-0.201321	0.145638	0.177126		common
NFKBIE	0.381876	-0.479448	-0.554252		common
NGRN	-0.215869	0.22165	0.29708		common
NHLRC3	0.842648	-0.386187	-0.425845	-0.314328	common
NKAIN4	-0.631848	0.44793	0.45892	1.93448	common
NKX2-5	-1.38918	1.17342	1.28552		common
NLRC3	0.5093	-0.553728	-0.448534	-0.645092	common
NLRC4	0.451992	-0.328956	-0.385151	-0.756277	common
NLRC5	0.652217	-0.743374	-0.599769		common
NME9	-0.575148	0.600098	0.604876	0.988849	common
NOL7	-0.298233	0.261437	0.241978		common
NOS2	1.62693	-1.01255	-1.26984	-1.14738	common
NPAT	0.190319	-0.214974	-0.289043		common
NPC1	1.05798	-0.550665	-0.562956		common
NPHP4	-0.268203	0.289201	0.320327		common
NPR2	-0.288247	0.174513	0.213911		common
NPW	-0.897372	0.666292	0.772647		common
NR1D1	-0.524765	0.905969	0.716695		common
NR1H2	-0.289067	0.153309	0.184832		common
NR1H3	-0.207922	0.156868	0.275514		common
NR2C2	0.70259	-0.636372	-0.652972		common
NR5A2	1.25881	-0.886588	-1.51117		common
NRAS	0.224206	-0.234615	-0.230874		common
NREP	0.930865	-0.707041	-0.92783		common
NRIP1	0.284524	-0.231171	-0.359299		common
NRP1	0.464543	-0.31861	-0.464527	-0.281433	common
NRXN2	-1.46884	0.92973	1.16649	1.1659	common
NSD2	0.427007	-0.434268	-0.415514		common
NT5DC2	-0.723509	0.352641	0.607377	0.555745	common
NT5E	0.509937	-0.229064	-0.275325		common
NTF3	-0.940063	1.05242	0.855956	0.596941	common
NUAK1	-0.224325	0.234224	0.304025		common
NUDC	-0.504698	0.216117	0.269507		common
NUDT3	-0.273134	0.145855	0.178558		common
NUP155	0.19837	-0.299579	-0.262847		common
NUP205	1.39489	-1.05854	-1.40663		common
NUP50	0.26758	-0.226177	-0.269867		common
NUS1	0.244476	-0.218371	-0.249448		common
NUSAP1	0.969958	-0.661706	-0.916525		common
NVL	0.332555	-0.251662	-0.250295		common
NXPE5	1.12817	-0.983188	-0.759872		common
NXPH3	-0.500078	0.537426	0.52333		common
NYNRIN	-0.221201	0.258253	0.334008		common
OARD1	-0.384937	0.271048	0.303073		common
OAS2	1.18379	-1.26025	-1.03119		common
OAZ2	-0.248434	0.151308	0.165476		common
ODAD3	-0.594815	0.54873	0.522376	1.23534	common
ODAD4	-0.534837	0.489527	0.355076	1.23736	common
OGA	0.856365	-0.514939	-0.569651	-0.626624	common
OGFOD3	-0.384469	0.335965	0.29925		common
OGFRL1	0.271405	-0.269974	-0.218992		common
OGN	-0.847145	0.493186	0.679756		common
OLR1	2.08283	-0.752922	-1.42258	-1.42402	common
OMD	-0.843138	0.633196	0.856212		common
OPA1	0.29016	-0.174317	-0.236573		common
OSBPL11	0.238425	-0.330447	-0.311367	-0.502574	common
OSBPL6	-0.180998	0.25532	0.308011		common
OSCP1	-0.205483	0.238203	0.232314	0.744181	common
OSTM1	0.383432	-0.233469	-0.315995		common
OTULINL	0.360733	-0.242994	-0.373497	-1.28831	common
OVOL1	-0.582181	0.478442	0.568326		common
P4HTM	-0.656646	0.503137	0.483821	0.468346	common
PACRG	-0.432744	0.499187	0.501898	1.15717	common
PAPOLA	0.522924	-0.376457	-0.391607		common
PARK7	-0.331312	0.250957	0.238756	0.17165	common
PARP9	0.388977	-0.266228	-0.333121		common
PCBP3	-0.486023	0.362188	0.376501	1.27007	common
PCDH1	-0.427767	0.390529	0.431488		common
PCDHB9	1.00392	-0.371932	-0.555062	-0.405733	common
PCDHGC4	-2.98783	2.30856	1.7102		common
PCGF3	0.141647	-0.190067	-0.251679	-0.398221	common
PCP4L1	-0.70684	0.461167	0.5908	0.518663	common
PCSK7	0.301869	-0.315467	-0.209198		common
PCYOX1	0.441687	-0.187073	-0.260046	-0.844442	common
PCYT1A	0.384871	-0.272886	-0.246018		common
PCYT2	-0.296332	0.207741	0.243016		common
PDCD6IP	0.21559	-0.197604	-0.141679	-0.387099	common
PDE4A	-0.304216	0.272996	0.282299		common
PDIK1L	0.30825	-0.272962	-0.397277		common
PDLIM3	-0.565049	0.39495	0.381054	0.634673	common
PDPR	1.08165	-0.484728	-0.644028		common
PDRG1	-0.32484	0.178589	0.229211		common
PDS5A	0.111058	-0.126775	-0.18846		common
PDS5B	0.470807	-0.304613	-0.389117	-0.27481	common
PDYN	3.01678	-3.75904	-3.23788		common
PEX1	0.309668	-0.310509	-0.268328	-0.212933	common
PFDN2	-0.175846	0.264093	0.19909		common
PFDN6	-0.317557	0.201601	0.266998		common
PGAP4	-0.329064	0.291315	0.253601		common
PGM5	-0.650278	0.584957	0.651955	0.422412	common
PGRMC1	-0.499427	0.361616	0.378505		common
PGRMC2	-0.284708	0.146266	0.144798		common
PHEX	1.27875	-0.62577	-0.854097		common
PHF1	-0.649316	0.341992	0.478412		common
PHF8	1.08805	-0.83888	-0.716946		common
PHKB	0.994589	-0.424093	-0.549474		common
PHKG1	-0.953947	0.64036	0.637618		common
PHLDB2	0.432135	-0.398025	-0.475954		common
PIAS4	-0.422703	0.257799	0.202113		common
PID1	-0.195683	0.363818	0.349707		common
PIGN	0.511316	-0.253642	-0.423486		common
PIGV	-0.384545	0.184844	0.224235		common
PIK3CG	0.733043	-0.52048	-0.469213		common
PIMREG	1.63387	-0.982516	-1.39084		common
PINK1	-0.36416	0.283988	0.296568		common
PIP4K2A	0.387535	-0.301577	-0.332035		common
PIR	-0.564158	0.55767	0.528474	0.537484	common
PIRA2	1.21633	-0.654859	-0.629678		common
PJA1	-0.350379	0.171208	0.232098	0.293777	common
PLA1A	1.77723	-1.15204	-1.65267		common
PLAA	0.206708	-0.239962	-0.254344		common
PLD1	0.623914	-0.357931	-0.354791		common
PLEK	0.681074	-0.538504	-0.529292		common
PLEKHB1	-0.44392	0.364754	0.366017		common
PLEKHB2	0.360734	-0.176978	-0.198082		common
PLIN1	-1.04074	0.875989	0.947753		common
PLK5	-0.915104	0.889854	0.857068		common
PLLP	-1.04272	0.761452	0.736267		common
PLPP3	-0.699164	0.491041	0.506581		common
PLS3	0.403003	-0.170018	-0.229207		common
PLSCR4	-0.348792	0.269104	0.300199		common
PLTP	-0.557406	0.389858	0.47545	1.43944	common
PLXNC1	0.453572	-0.378702	-0.42406		common
PMP22	-0.55211	0.422835	0.456864		common
PNCK	-0.570856	0.532678	0.504841	1.96943	common
PNKD	-0.607596	0.526232	0.321683	0.248002	common
PNPLA7	1.17455	-0.65452	-0.664571	-1.42079	common
POLD2	-0.314691	0.210836	0.25044	0.333964	common
POLK	0.484737	-0.226999	-0.293218	-0.39996	common
POLR2I	-0.306336	0.228623	0.204561		common
POLR2M	-0.25544	0.150455	0.178423		common
PON3	0.562186	-0.318036	-0.363698	-0.584273	common
POR	-0.467609	0.362416	0.398578		common
PPDPF	-0.432985	0.302786	0.245899		common
PPFIA1	0.719722	-0.541059	-0.455836		common
PPFIBP1	0.302344	-0.207988	-0.259397	-0.761941	common
PPIL6	-0.419762	0.386529	0.508321	0.966185	common
PPIP5K2	0.698885	-0.470643	-0.476458	-0.322385	common
PPP1R15B	0.839755	-0.827219	-0.611418		common
PPP1R37	-0.209531	0.172028	0.189274		common
PPP2R5C	0.115938	-0.100261	-0.145404		common
PPP4R3B	0.173308	-0.191896	-0.192684		common
PPP6R3	0.1535	-0.140145	-0.12218	-0.212775	common
PPT1	0.352323	-0.104977	-0.195388		common
PQBP1	-0.362848	0.231001	0.216181		common
PRCC	-0.295255	0.129758	0.16226		common
PRKAA1	0.230707	-0.173272	-0.257638		common
PRKACB	0.293093	-0.259134	-0.271321		common
PRKD2	-0.690466	0.281232	0.391069		common
PRKX	0.157303	-0.20709	-0.216689		common
PROB1	-0.136814	0.183151	0.21348	1.35528	common
PROM2	-0.974704	0.763156	0.947132	2.36287	common
PROS1	0.449222	-0.289718	-0.349085		common
PROX1	1.34765	-0.550212	-1.20389		common
PRPF19	-0.166854	0.127712	0.201222	0.333168	common
PRPF40A	0.183545	-0.225618	-0.244023		common
PRPF40B	-0.413942	0.317458	0.352572		common
PRR12	-0.218865	0.225901	0.281312		common
PRRG4	1.43728	-1.01526	-1.25927		common
PRXL2C	-0.45951	0.398086	0.384878		common
PSAP	0.929045	-0.568743	-0.571811		common
PSRC1	2.65448	-0.58234	-0.841772		common
PTEN	0.121024	-0.192306	-0.173778		common
PTGER4	0.790722	-0.474727	-0.57601	-0.446412	common
PTGFR	-0.695253	0.502761	0.496059		common
PTH1R	1.18391	-0.694912	-0.981659		common
PTMA	-0.158836	0.119767	0.130339		common
PTN	0.518529	-0.622162	-0.641467	-1.24292	common
PTPN9	0.260811	-0.176155	-0.161251		common
PTPRE	0.335219	-0.320444	-0.243714		common
PTTG1	-0.626671	0.382209	0.458382		common
PUF60	-0.217784	0.13681	0.165206		common
PURA	-0.346684	0.171512	0.171055		common
PWWP2B	-0.312931	0.223665	0.2418		common
PYCARD	0.446991	-0.256583	-0.338349	-0.413717	common
PYGM	-0.526245	0.383246	0.394183	0.69889	common
R3HDM2	-0.172757	0.18768	0.17918		common
RAB10	0.141279	-0.122363	-0.106626		common
RAB11FIP2	0.406641	-0.241315	-0.281861	-0.289942	common
RAB28	-0.347754	0.179443	0.171049		common
RAB32	0.585003	-0.308323	-0.406487	-0.296591	common
RAB3A	-0.468245	0.359164	0.379534		common
RAB3GAP2	0.559332	-0.376632	-0.476278		common
RAB8B	0.355798	-0.40948	-0.459831		common
RABAC1	-0.567696	0.342714	0.367168		common
RABL2	-0.307264	0.347672	0.429977		common
RAC3	-0.486166	0.310103	0.304599		common
RAD23A	-0.228108	0.193605	0.209376		common
RAD9A	-0.470393	0.230163	0.309415		common
RALBP1	-0.204034	0.119223	0.151612		common
RAP2C	0.171519	-0.189009	-0.183195	-0.322543	common
RARG	-0.576277	0.340008	0.386507		common
RASA1	0.240956	-0.193702	-0.231375	-0.259364	common
RASGEF1A	-0.362507	0.399023	0.479168		common
RASL10B	1.17191	-0.796038	-0.757264		common
RASL12	-0.672052	0.349679	0.254287	0.304708	common
RASSF4	0.69343	-0.514302	-0.627837		common
RB1CC1	0.482062	-0.340149	-0.426019		common
RBBP5	0.337856	-0.269677	-0.295585		common
RBL1	0.499299	-0.34479	-0.431542		common
RBM24	-0.254555	0.342418	0.333431	1.1133	common
RBM41	0.678553	-0.411494	-0.510972		common
RBM47	0.63042	-0.274538	-0.32744		common
RBM8A	-0.342507	0.148976	0.152991		common
RBPJ	0.357856	-0.226734	-0.199001		common
RBPMS	-0.539581	0.307171	0.436016		common
RBSN	0.146095	-0.16276	-0.149428	-0.218245	common
RCN1	-0.411916	0.25297	0.311408	0.53535	common
RCOR1	0.197904	-0.303819	-0.355438	-0.461972	common
RD3	-0.784188	0.439021	0.746673		common
REEP3	0.280856	-0.278632	-0.271308		common
RELCH	1.42367	-0.654297	-0.937561	-0.466478	common
RELN	0.966638	-0.48895	-0.640739		common
RFC1	0.272481	-0.154829	-0.192973	-0.22369	common
RGMA	-0.270569	0.400104	0.310222	0.96262	common
RGMB	-0.39569	0.230484	0.241857		common
RGS16	1.84813	-1.07513	-1.40438	-1.53209	common
RGS4	0.410569	-0.359639	-0.443711		common
RHBG	-0.861671	0.716232	0.646585		common
RIN1	0.883822	-0.527594	-0.57865		common
RIPPLY3	-0.825431	0.434513	0.631257		common
RNASEK	-0.210603	0.168173	0.150312		common
RND2	-0.582605	0.213483	0.256385	0.486176	common
RNF111	0.703638	-0.492396	-0.501478		common
RNF125	0.889485	-0.815866	-0.774062	-0.731067	common
RNF149	0.794443	-0.671888	-0.658423	-0.624687	common
RNF150	0.332667	-0.228389	-0.234399		common
RNF152	0.927406	-0.682769	-0.859647		common
RNF167	-0.676775	0.415653	0.444247		common
RNF186	-0.416977	0.452818	0.453895		common
RNF187	-0.335308	0.156534	0.208062	0.348065	common
RNF19A	0.313181	-0.263755	-0.251296	-0.282228	common
RNF213	0.208625	-0.337369	-0.27498		common
RNF39	-0.550874	0.418628	0.423503	0.412662	common
ROBO2	0.761822	-0.415976	-0.489156		common
ROR1	0.756999	-0.4712	-0.457333	-0.566867	common
RP2	0.526385	-0.334184	-0.368609		common
RPL10	-0.204883	0.23766	0.186062		common
RPL13	-0.31453	0.186492	0.204161		common
RPL13A	-0.256958	0.179698	0.163873	0.288093	common
RPL14	-0.344893	0.265858	0.250955		common
RPL17	-0.222078	0.189998	0.16605		common
RPL22	-0.304189	0.220499	0.206508		common
RPL23A	-0.328894	0.186902	0.238326		common
RPL27A	-0.401329	0.210903	0.18735		common
RPL30	-0.403939	0.201856	0.219239		common
RPL35A	-0.311779	0.213728	0.203084		common
RPL36	-0.261456	0.189259	0.231421		common
RPL36A	-0.201499	0.195212	0.191961		common
RPL37A	-0.368681	0.215346	0.229762		common
RPL4	-0.262167	0.146697	0.178121	0.728927	common
RPL8	-0.426004	0.197497	0.258046		common
RPL9	-0.298358	0.177637	0.209686		common
RPLP1	-0.348702	0.247262	0.228137		common
RPLP2	-0.43124	0.209053	0.289276		common
RPRML	-1.7067	1.17362	0.946346	1.51337	common
RPS10	-0.304083	0.174974	0.202473		common
RPS12	-0.291627	0.163978	0.178567		common
RPS13	-0.292647	0.165086	0.197577		common
RPS14	-0.370618	0.203363	0.22369		common
RPS15	-0.346337	0.231175	0.246328		common
RPS17	-0.223094	0.179018	0.138421		common
RPS21	-0.440785	0.209464	0.241046		common
RPS24	-0.30477	0.171393	0.231649		common
RPS25	-0.264703	0.168392	0.199486		common
RPS3A1	-0.352084	0.179567	0.207644		common
RPS4X	-0.307456	0.196633	0.21145		common
RPS5	-0.400167	0.240021	0.24179	0.455699	common
RPS6KA3	0.290478	-0.245799	-0.369932		common
RRAGD	1.33118	-0.632222	-0.752502		common
RRM2	0.977452	-0.737394	-0.668143		common
RRP1	-0.129326	0.101612	0.121381		common
RSAD1	-0.537365	0.577536	0.563232		common
RSPH1	-0.533232	0.481311	0.558372	1.29529	common
RSPH14	-0.563913	0.663152	0.598501	1.3856	common
RSPH3B	-0.275291	0.287053	0.2985		common
RSPH9	-0.357483	0.363666	0.415884	1.13949	common
RTP3	-0.785685	0.535079	0.448096		common
RUSF1	-0.22932	0.265387	0.297728		common
RUVBL2	-0.405618	0.278693	0.336883	0.665892	common
S100A14	1.81438	-0.865425	-0.996443	-0.647248	common
S100A16	-0.44736	0.332823	0.325005		common
S100A4	0.525438	-0.582978	-0.41674	-1.16698	common
SAMD9L	0.450855	-0.27468	-0.371964	-0.84077	common
SAMM50	-0.170282	0.104104	0.126221		common
SARDH	0.466177	-0.310781	-0.348378		common
SBK3	-0.903949	0.994813	0.860051	1.27989	common
SCARB1	0.558337	-0.503878	-0.546611	-0.582235	common
SCARB2	0.410789	-0.338279	-0.279343		common
SCD1	1.2701	-0.59314	-0.614537		common
SCGB1A1	-0.848839	0.833074	0.64246		common
SCGB1C1	-1.15353	0.571518	0.885045		common
SCGB3A2	-0.630806	0.689629	0.588663		common
SCN3B	0.887005	-0.468101	-0.468738		common
SCN5A	-0.524982	0.507666	0.641181	0.631931	common
SCNN1B	-0.24856	0.2663	0.238774		common
SCUBE1	1.01586	-0.648305	-0.647256		common
SDCBP	0.436279	-0.280326	-0.363146		common
SECISBP2L	0.372743	-0.271991	-0.393881	-0.6733	common
SELENOK	-0.495495	0.284791	0.248957		common
SELENOW	-0.311541	0.255136	0.174923		common
SEMA3D	1.11952	-0.799355	-0.938127		common
SEMA4A	0.547313	-0.253791	-0.326107		common
SENP5	0.218789	-0.210505	-0.307591	-0.167318	common
SENP6	0.305466	-0.246302	-0.298817	-0.153383	common
SENP7	0.365559	-0.283166	-0.373391	-0.77065	common
SERINC5	0.648781	-0.331957	-0.477766		common
SERPINA3N	0.882539	-0.479368	-0.694604		common
SERPINB1B	-1.00001	0.837782	0.969121		common
SERPINB9	0.857245	-0.431932	-0.585008		common
SERPINE1	0.675705	-0.477565	-0.621223		common
SF3A2	-0.343575	0.178163	0.308486		common
SFMBT1	0.234492	-0.19544	-0.188665		common
SFN	0.456538	-0.702056	-0.566408		common
SGCE	-0.337247	0.28452	0.309149		common
SH2B2	0.666401	-0.625221	-0.616469		common
SH3BP2	0.58051	-0.335735	-0.365162	-0.382707	common
SHISA4	1.18345	-0.555557	-0.626048		common
SHROOM2	1.59964	-1.13687	-0.82891	-0.464929	common
SHTN1	0.703167	-0.218927	-0.384884	-0.690023	common
SIDT2	0.311438	-0.265068	-0.239115	-0.4559	common
SIGLEC1	2.16635	-0.941431	-1.47079	-0.48963	common
SIRPA	0.924536	-0.527768	-0.68553		common
SIRPB1C	0.668677	-0.575437	-0.439222		common
SIX1	-0.622892	0.701379	0.530673	1.62513	common
SIX5	-0.58536	0.376063	0.442493		common
SLA	0.572179	-0.490603	-0.37713		common
SLC12A2	0.238727	-0.1585	-0.241712	-0.274453	common
SLC12A6	0.665989	-0.634547	-0.642282	-0.317553	common
SLC15A3	0.773895	-0.45224	-0.480002	-0.599356	common
SLC16A6	0.571854	-0.446666	-0.287602		common
SLC24A4	0.519907	-0.325452	-0.287818	-1.37976	common
SLC25A14	-1.35876	1.12611	1.07466		common
SLC25A24	0.441182	-0.16225	-0.270568		common
SLC2A4	-0.776219	0.549056	0.605381	0.979605	common
SLC30A4	0.273114	-0.322701	-0.399386		common
SLC35A3	0.211207	-0.189881	-0.216298	-0.252699	common
SLC35D3	-1.05212	0.647645	0.901848		common
SLC35G2	-0.602719	0.340747	0.350508		common
SLC36A4	0.471905	-0.339253	-0.430705		common
SLC38A5	-0.871628	0.594072	0.638357	0.573064	common
SLC39A10	0.561841	-0.273218	-0.334855		common
SLC39A3	-0.247908	0.191776	0.231979	0.265707	common
SLC45A4	0.541445	-0.257884	-0.237823		common
SLC4A5	-0.430287	0.411377	0.314426		common
SLC5A1	1.80294	-0.656625	-0.793009	-0.558893	common
SLC5A12	-1.60717	1.38668	1.47603		common
SLC6A14	0.628689	-0.380448	-0.310408		common
SLC7A10	-1.80652	1.14864	1.48979		common
SLC8A1	0.31295	-0.205526	-0.34509		common
SLC9A6	0.577691	-0.320647	-0.465175		common
SLFN3	1.29821	-1.48439	-1.32995		common
SLFN8	0.320575	-0.64513	-0.433464		common
SLFN9	0.702152	-0.515047	-0.668971		common
SLIT2	0.404748	-0.378898	-0.282553	-1.09549	common
SLK	0.195152	-0.158716	-0.133303		common
SLURP2	-2.05332	0.974988	1.45325	4.59605	common
SMARCD1	-0.131049	0.128242	0.127011		common
SMC2	0.545699	-0.362129	-0.572941		common
SMC5	0.169038	-0.248492	-0.299893	-0.348817	common
SMCHD1	0.401137	-0.314377	-0.305924		common
SMCO4	-0.354716	0.286865	0.319318		common
SMIM5	-0.365572	0.310856	0.360218		common
SNRNP70	-0.203606	0.176261	0.207311		common
SNRPB	-0.352601	0.236902	0.220011		common
SNTB2	0.189034	-0.188468	-0.159899		common
SNTN	-0.7858	0.593391	0.677182	1.1746	common
SNU13	-0.288938	0.185031	0.29034		common
SNX10	0.584774	-0.329685	-0.525768	-0.714168	common
SNX18	0.395545	-0.453747	-0.481596		common
SNX19	0.627689	-0.403535	-0.321389		common
SNX21	-0.519239	0.42059	0.509599		common
SNX30	0.327109	-0.253822	-0.399438	-0.369379	common
SOD1	-0.590027	0.391296	0.437063		common
SORBS2	0.300129	-0.277703	-0.416274		common
SORT1	1.37274	-0.888502	-0.897591		common
SOS2	0.490694	-0.472951	-0.462966	-0.290306	common
SOX11	-1.19011	0.980842	0.868906		common
SOX18	-0.671175	0.484062	0.426846		common
SPA17	-0.339409	0.379918	0.445455	0.889575	common
SPAG6L	-0.280727	0.40068	0.427511		common
SPAG7	-0.197741	0.144626	0.170403		common
SPAG9	0.195999	-0.140936	-0.227511	-0.461219	common
SPDL1	1.04556	-0.728651	-0.820428		common
SPEF1	-0.592068	0.271195	0.444116	1.36519	common
SPINT2	-0.256307	0.221131	0.201086		common
SPIRE1	0.225963	-0.185111	-0.270374	-0.451125	common
SPPL2A	0.26569	-0.236571	-0.320161		common
SPR	-0.422535	0.275166	0.291555		common
SPRED1	0.31027	-0.312197	-0.311389	-0.341597	common
SPRY1	-0.45209	0.32143	0.190304	0.657869	common
SPRYD3	-0.137834	0.13079	0.142378	0.23854	common
SPSB4	1.17131	-1.25867	-0.898636		common
SPTSSA	-0.251815	0.13563	0.174272		common
SQOR	-0.306094	0.200301	0.231704		common
SQSTM1	-0.184918	0.151655	0.155549	0.33408	common
SRSF4	-0.322798	0.213847	0.221552		common
STAG1	0.38015	-0.208954	-0.257804		common
STARD4	0.482481	-0.312563	-0.468423	-0.504466	common
STC2	0.739702	-0.261822	-0.441622		common
STEAP4	1.00627	-0.683939	-0.723117		common
STING1	0.685676	-0.502198	-0.584255		common
STK11	-0.22187	0.173617	0.211245		common
STK3	0.183819	-0.139335	-0.203797		common
STK32B	-1.05043	1.23529	1.11965		common
STK33	-0.771836	0.678017	0.816432	0.822887	common
STMN2	-0.368135	0.306532	0.30287	1.95277	common
STMND1	-0.872044	0.619232	0.755858	1.50245	common
STRN	0.161451	-0.18865	-0.212219	-0.332768	common
STUB1	-0.233621	0.214925	0.20966		common
STX4A	-0.174595	0.112095	0.122887		common
STXBP1	-0.385953	0.21072	0.242829		common
SUCLG2	-0.164677	0.141126	0.167411		common
SUCO	0.171358	-0.177466	-0.286615	-0.20585	common
SULT1D1	-0.924873	0.786087	0.777828		common
SULT5A1	-0.483731	0.402844	0.469133		common
SUPT16	0.174364	-0.240348	-0.224233		common
SUPT6	0.918422	-0.740059	-0.51341		common
SURF2	-0.436502	0.383742	0.487129		common
SUSD6	0.559187	-0.393962	-0.242891		common
SUZ12	0.13422	-0.181373	-0.223107		common
SVIL	0.726255	-0.466566	-0.437334		common
SWI5	-0.321847	0.219669	0.206956		common
SYBU	-0.697658	0.590135	0.690977		common
SYDE1	-0.537097	0.24134	0.316442		common
SYF2	-0.431683	0.273634	0.33992		common
SYNM	-0.597475	0.428136	0.424636		common
SYNPO	0.566598	-0.423933	-0.382194		common
SYT5	-0.448692	0.44707	0.530134		common
TACC3	0.78864	-0.475709	-0.721152		common
TAF15	-0.20032	0.171886	0.176421		common
TAF3	-0.43893	0.164555	0.26499		common
TANC1	1.04912	-0.809661	-0.766153		common
TBATA	-1.36682	0.630909	1.18307		common
TBC1D2	0.997001	-0.383248	-0.547093		common
TBC1D23	0.240988	-0.214791	-0.203052		common
TBC1D4	1.30674	-0.93565	-0.951729	-0.731732	common
TBC1D5	0.352457	-0.241964	-0.216016		common
TBC1D8B	0.348595	-0.315526	-0.429837		common
TBXAS1	1.42074	-0.708601	-0.652948		common
TC2N	1.05787	-0.406407	-0.89519		common
TCEAL9	0.538577	-0.255507	-0.333014		common
TCERG1	0.139903	-0.205662	-0.220748		common
TCF3	-0.273668	0.15998	0.157873	0.407973	common
TCHH	0.64679	-0.35647	-0.560461		common
TCIRG1	0.604706	-0.374126	-0.37102		common
TCP11	-0.353098	0.324385	0.557683		common
TCTE1	-0.298527	0.502316	0.53757	1.18047	common
[truncated: 3,823 more rows]

## Sheet: Figure 8-9 Pathways
Figure 8
Term	P-value	Adjusted P-value	Category
ECM-receptor interaction	1.57558e-14	4.82128e-12	common
Focal adhesion	4.47736e-12	3.42518e-10	common
Lysosome	3.10542e-11	1.90052e-09	common
Protein digestion and absorption	2.998e-09	1.31055e-07	common
PI3K-Akt signaling pathway	4.20909e-08	1.43109e-06	common
Phagosome	4.76643e-07	1.21544e-05	common
Ribosome	5.22041e-07	1.2288e-05	common
Ferroptosis	1.2242e-05	0.000267576	common
Wnt signaling pathway	0.000372916	0.00543391	common
Other types of O-glycan biosynthesis	0.000547343	0.00761304	common
Protein processing in endoplasmic reticulum	0.000630959	0.00804473	common
Tight junction	0.000748186	0.00880558	common
Other glycan degradation	0.000793091	0.00898837	common
Hippo signaling pathway	0.000828397	0.00905319	common
Glycosaminoglycan degradation	0.00115466	0.0108061	common
Cysteine and methionine metabolism	0.0012713	0.0108061	common
Sphingolipid metabolism	0.0012713	0.0108061	common
MAPK signaling pathway	0.00117049	0.0108061	common
Sulfur metabolism	0.00121603	0.0108061	common
Endocytosis	0.00183321	0.0136589	common
p53 signaling pathway	0.00327972	0.0214716	common
Relaxin signaling pathway	0.00316071	0.0214716	common
NF-kappa B signaling pathway	0.00329792	0.0214716	common
FoxO signaling pathway	0.00349202	0.0222616	common
Calcium signaling pathway	0.00362179	0.0226177	common
HIF-1 signaling pathway	0.00389667	0.0238476	common
Cholesterol metabolism	0.00416612	0.024516	common
PPAR signaling pathway	0.00496956	0.0281609	common
Axon guidance	0.00533391	0.0296759	common
TGF-beta signaling pathway	0.00551161	0.029676	common
Nucleotide excision repair	0.00552788	0.029676	common
Toll-like receptor signaling pathway	0.00615471	0.0324714	common
Cell adhesion molecules	0.00731022	0.0366709	common
Osteoclast differentiation	0.00722345	0.0366709	common
Complement and coagulation cascades	0.00928529	0.0411782	common
Glutathione metabolism	0.010503	0.0459131	common
Ras signaling pathway	3.3371e-05	0.0046477	MRI
Calcium signaling pathway	0.000231845	0.00823049	MRI
Protein processing in endoplasmic reticulum	0.000228938	0.00823049	MRI
Estrogen signaling pathway	0.000216008	0.00823049	MRI
Rap1 signaling pathway	0.000122384	0.00823049	MRI
Phospholipase D signaling pathway	0.00049647	0.0128179	MRI
Chemokine signaling pathway	0.00041861	0.0128179	MRI
PI3K-Akt signaling pathway	0.000713235	0.0155814	MRI
Apelin signaling pathway	0.000786376	0.0159522	MRI
Fc gamma R-mediated phagocytosis	0.0012385	0.0185123	MRI
MAPK signaling pathway	0.00117024	0.0185123	MRI
Parathyroid hormone synthesis, secretion and action	0.00117563	0.0185123	MRI
Valine, leucine and isoleucine degradation	0.00105004	0.0185123	MRI
Relaxin signaling pathway	0.0016488	0.0208852	MRI
Circadian entrainment	0.00172683	0.0208852	MRI
Fatty acid degradation	0.00196079	0.0208852	MRI
Signaling pathways regulating pluripotency of stem cells	0.00396196	0.0362966	MRI
cGMP-PKG signaling pathway	0.00462071	0.0380824	MRI
Th17 cell differentiation	0.00472064	0.0380824	MRI
Cellular senescence	0.00469687	0.0380824	MRI
Melanogenesis	0.00669363	0.0463656	MRI
Focal adhesion	4.0296e-05	0.00586306	Ninte
TGF-beta signaling pathway	0.000155288	0.0105631	Ninte
cGMP-PKG signaling pathway	0.000181497	0.0105631	Ninte
Platelet activation	0.000648033	0.0209531	Ninte
cAMP signaling pathway	0.000729862	0.021239	Ninte
Hippo signaling pathway	0.00127965	0.0310314	Ninte
Figure 9
Term	P-value	Adjusted P-value
ECM-receptor interaction	5.28685e-18	6.26492e-16
Protein digestion and absorption	4.58357e-18	6.26492e-16
Focal adhesion	5.1947e-17	4.10381e-15
PI3K-Akt signaling pathway	2.8588e-09	1.35507e-07
Ferroptosis	4.50502e-05	0.00106769
Relaxin signaling pathway	0.000113193	0.00243879
Phagosome	0.000257373	0.00406649
p53 signaling pathway	0.000224822	0.00406649
Lysosome	0.00050898	0.00629817
HIF-1 signaling pathway	0.000712226	0.00791546
Wnt signaling pathway	0.000734768	0.00791546
Protein processing in ER	0.00093224	0.00960612
Cell adhesion molecules	0.0016055	0.0143149
TGF-beta signaling pathway	0.00163081	0.0143149
Osteoclast differentiation	0.00442006	0.0361226
Axon guidance	0.00618508	0.0458083

## Sheet: Figure 10
Figure 10B: Level of hydroxyproline (nmole/mg tissue) in different groups
CC		FC
DMSO	MRI-1867	DMSO	MRI-1867
0.65	0.85	1.49	0.83
0.44	0.79	0.87	1.13
0.78	0.9	1.21	0.6
0.91	1.03	1.62	0.59
0.77	0.43	0.99	0.87
1.05	0.74	0.84	0.56
Figure 10D: Expression (mRNA) of COL1A1 in hPCLS (Δ fold control)
CC		FC
DMSO	MRI-1867	DMSO	MRI-1867
1.19676	0.81019	2.32876	1.15221
0.794277	1.68596	3.8236	1.80777
0.719592	0.842239	2.65378	1.62341
1.16119	0.663204	2.30955	2.05825
Figure 10E: Expression (mRNA) of FN1 in hPCLS (Δ fold control)
CC		FC
DMSO	MRI-1867	DMSO	MRI-1867
1.3119	1.37286	14.3692	6.59071
0.730186	1.73998	10.0796	7.38249
0.833221	1.90446	11.7455	8.09627
0.914825	1.52139	8.85163	8.08428
Figure 10F: Expression (mRNA) of ACTA2 in hPCLS (Δ fold control)
CC		FC
DMSO	MRI-1867	DMSO	MRI-1867
1.29458	0.883689	1.2369	0.986656
1.34377	0.751789	1.47534	0.788563
0.384218	0.770798	2.32085	0.988791
2.01045	0.780267	1.4818	0.597838
Figure 10G: Expression (mRNA) of IRF5 in hPCLS (Δ fold control)
CC		FC
DMSO	MRI-1867	DMSO	MRI-1867
1.12452	1.17866	1.74222	1.13116
1.33944	1.05378	1.72005	0.986576
0.942764	0.953518	1.9358	1.16779
0.943256		1.97883

[truncated: 12 more sheets: Supp Figure 1, Supp Figure 2, Supp Figure 3, Supp Figure 4, Supp Figure 6, Supp Figure 8, Supp Figure 9, Supp Figure 10, Supp Figure 11, Supp Figure 12, Supp Figure 13, Supp Figure 14]
